# Supplementary material for: Analysis of area level and unit level models for small area estimation in forest inventories assisted with LiDAR auxiliary information
Source: PLoS One. 2017 Dec 7;12(12):e0189401. doi: 10.1371/journal.pone.0189401 (PMC5720784; doi:10.1371/journal.pone.0189401)
Supplement: S1 File — (TXT) [file pone.0189401.s003.txt]

OBJECTID	AgeSpctxt	Unique_ID	X	Y	POINT_X	POINT_Y	OBJECTID_1	Join_Count	TARGET_FID	Plot_ID	Index_no	BIN	Ht_bin	Stdv_bin	PLOT	P80_class	X_OR_Lamb_	Y_OR_Lamb_	ba_hs_l_tp	ba_hw_t_tp	ba_hw_l_tp	ba_sw_t_tp	ba_sw_l_tp	ba_hs_l_d1	ba_hs_l_dg	ba_hs_d_dg	ba_hs_t_dg	ba_hw_l_d1	ba_hw_l_dg	ba_hw_d_dg	ba_hw_t_dg	ba_sw_l_d1	ba_sw_l_dg	ba_sw_d_dg	ba_sw_t_dg	vol_hs_l_t	vol_hw_t_t	vol_hw_l_t	vol_sw_t_t	vol_sw_l_t	vol_hs_l_d	vol_hs_l_1	vol_hs_d_d	vol_hs_t_d	vol_hw_l_d	vol_hw_l_1	vol_hw_d_d	vol_hw_t_d	vol_sw_l_d
1	FCO0020	11_02	434881.89	4854549.26	439420.78	779853.42	91	1	90	11_02	1	11	1	1	2	L	439420.78	779853.42	49.13	0	0	28.47	28.47	18	31.13	0	31.13	0	0	0	0	0	28.47	0	28.47	846.8	0	0	519.2	519.2	250	596.8	0	596.8	250	0	0	0	0
2	FHD0130	11_03	416191.9	4781141.78	370748.96	540961.93	92	1	91	11_03	2	11	1	1	3	M	370748.96	540961.93	63.02	0	0	47.76	47.76	2.45	60.57	0	60.57	0	0	0	0	0	47.76	0	47.76	1532.6	0	0	1096.8	1096.8	35	1497.6	0	1497.6	35	0	0	0	0
3	FCO0020	11_04	430626.31	4850255.79	425033.44	766198.2	93	1	92	11_04	3	11	1	1	4	L	425033.44	766198.2	15.37	0	0	12.91	12.91	7.09	8.28	0	8.28	0	0	0	0	4.64	8.28	0	8.28	217	25	25	192	192	85	132	0	132	25	0	0	0	60
5	FCO0020	11_06	412708.03	4764850.12	357679.29	487873.83	95	1	94	11_06	5	11	1	1	6	L	357679.29	487873.83	63.68	0	0	63.68	63.68	47.45	16.23	0	16.23	0	0	0	0	47.45	16.23	0	16.23	779.4	0	0	779.4	779.4	565	214.4	0	214.4	0	0	0	0	565
6	FCO0020	11_07	412641.03	4793749.82	360371.5	582674.15	96	1	95	11_07	6	11	1	1	7	L	360371.5	582674.15	29.82	0	0	29.82	29.82	25.36	4.46	0	4.46	0	0	0	0	25.36	4.46	0	4.46	402.2	0	0	402.2	402.2	335	67.2	0	67.2	0	0	0	0	335
7	FCO0030	11_08	443054.69	4758601.09	456597.91	464317.89	97	1	96	11_08	7	11	1	1	8	L	456597.91	464317.89	59.95	0	0	52.31	52.31	30	29.95	0	29.95	0	0	0	0	22.36	29.95	0	29.95	768.4	100	100	668.4	668.4	350	418.4	0	418.4	100	0	0	0	250
8	FCO0020	11_09	434688.16	4827465.05	436071.09	691042.14	98	1	97	11_09	8	11	1	1	9	L	436071.09	691042.14	24.87	0	0	24.87	24.87	23.45	1.42	0	1.42	0	0	0	0	23.45	1.42	0	1.42	276.8	0	0	276.8	276.8	260	16.8	0	16.8	0	0	0	0	260
10	FCO0020	11_11	431291.01	4761394.95	418289.05	474666.86	100	1	99	11_11	10	11	1	1	11	L	418289.05	474666.86	45.65	0	0	45.65	45.65	0	45.65	0	45.65	0	0	0	0	0	45.65	0	45.65	738.4	0	0	738.4	738.4	0	738.4	0	738.4	0	0	0	0	0
11	FCO0020	11_12	395400.35	4662155.06	290482.37	152698.8	101	1	100	11_12	11	11	1	1	12	L	290482.37	152698.8	40.32	0	0	40.32	40.32	0	40.32	0	40.32	0	0	0	0	0	40.32	0	40.32	648	0	0	648	648	0	648	0	648	0	0	0	0	0
12	FCO0020	11_13	431380.77	4852360.95	427718.79	773026.99	102	1	101	11_13	12	11	1	1	13	L	427718.79	773026.99	62.77	0	0	18.55	18.55	38.45	24.32	0	24.32	0	0	0	0	4.64	13.91	0	13.91	1151.6	0	0	313.2	313.2	570	581.6	0	581.6	520	0	0	0	50
13	FCO0030	11_14	385178.98	4727812.55	263626.65	369163.19	103	1	102	11_14	13	11	1	1	14	L	263626.65	369163.19	114.16	0	0	52.63	48.44	65.72	48.44	4.19	52.63	0	0	0	0	0	48.44	4.19	52.63	1409.2	650	650	817.6	759.2	650	759.2	58.4	817.6	650	0	0	0	0
14	FCO0020	11_15	414784.34	4776050	365619.07	524402.14	104	1	103	11_15	14	11	1	1	15	L	365619.07	524402.14	59.74	0	0	59.74	59.74	0	59.74	0	59.74	0	0	0	0	0	59.74	0	59.74	1040	0	0	1040	1040	0	1040	0	1040	0	0	0	0	0
15	FCO0020	11_16	420302.06	4775990.96	383712.06	523652.58	105	1	104	11_16	15	11	1	1	16	L	383712.06	523652.58	40.19	0	0	36.92	36.92	18.27	21.92	0	21.92	0	0	0	0	15	21.92	0	21.92	538.8	0	0	538.8	538.8	190	348.8	0	348.8	0	0	0	0	190
16	FCO0020	11_19	392384.62	4723299.68	286806.96	353627.22	106	1	105	11_19	16	11	1	1	19	L	286806.96	353627.22	12.37	0	0	12.37	12.37	10.64	1.73	0	1.73	0	0	0	0	10.64	1.73	0	1.73	99	0	0	99	99	75	24	0	24	0	0	0	0	75
17	FCO0020	11_22	418144.89	4784315.3	377474.5	551174.69	107	1	106	11_22	17	11	1	1	22	L	377474.5	551174.69	52.96	0	0	31.14	31.14	51	1.96	0	1.96	0	0	0	0	29.18	1.96	0	1.96	774.6	380	380	394.6	394.6	745	29.6	0	29.6	380	0	0	0	365
18	FCO0020	11_24	436621.55	4760440.11	435679.27	470997.98	108	1	107	11_24	18	11	1	1	24	L	435679.27	470997.98	31.5	0	0	28.78	28.78	3	28.5	0	28.5	0	0	0	0	0.27	28.5	0	28.5	403.4	25	25	378.4	378.4	25	378.4	0	378.4	25	0	0	0	0
19	FCO0020	11_25	414372.23	4770110.71	363668.68	504961.85	109	1	108	11_25	19	11	1	1	25	L	363668.68	504961.85	70.33	0	0	65.69	65.69	4.64	65.69	0	65.69	0	0	0	0	0	65.69	0	65.69	1133.6	0	0	1133.6	1133.6	0	1133.6	0	1133.6	0	0	0	0	0
20	FCO0030	11_26	424560.89	4769008.68	396978.77	500320.23	110	1	109	11_26	20	11	1	1	26	L	396978.77	500320.23	51.09	0	0	40.45	40.45	10.91	40.18	0	40.18	0	0	0	0	0.27	40.18	0	40.18	844.2	100	100	744.2	744.2	105	739.2	0	739.2	100	0	0	0	5
21	FCO0100	11_27	438912.59	4753722.75	442518.87	448731.17	111	1	110	11_27	21	11	1	1	27	L	442518.87	448731.17	37.11	0	0	36.56	36.56	29.18	7.93	0	7.93	0	0	0	0	28.63	7.93	0	7.93	456.4	0	0	456.4	456.4	330	126.4	0	126.4	0	0	0	0	330
22	FCO0040	11_30	448447.54	4754219.49	473848.68	449401.65	112	1	111	11_30	22	11	1	1	30	L	473848.68	449401.65	74.97	0	0	54.21	52.89	34.36	40.61	1.32	41.93	0	0	0	0	14.18	38.71	1.32	40.03	913.8	203	203	726.8	710.8	325	588.8	16	604.8	175	28	0	28	150
23	FCO0020	11_A01	417277.54	4749460.19	371115.95	436928.48	113	1	112	11_A01	23	11	1	1	0	L	371115.95	436928.48	107.58	0	0	95.58	95.58	44.72	62.86	0	62.86	0	0	0	0	32.72	62.86	0	62.86	1725.2	200	200	1525.2	1525.2	630	1095.2	0	1095.2	200	0	0	0	430
24	FMX0070	11_A04	398610.14	4664556.98	301260.47	160253.98	114	1	113	11_A04	24	11	1	1	0	L	301260.47	160253.98	131.22	0	0	56.75	56.75	93.27	37.95	0	37.95	0	0	0	0	23.45	33.29	0	33.29	1498.8	0	0	811	811	890	608.8	0	608.8	635	0	0	0	255
25	FCO0020	11_A05	443707.08	4757478.22	458625.14	460568.7	115	1	114	11_A05	25	11	1	1	0	L	458625.14	460568.7	61.1	0	0	59.15	59.15	45.27	15.83	0	15.83	0	0	0	0	45	14.15	0	14.15	811.2	0	0	772.6	772.6	580	231.2	0	231.2	5	0	0	0	575
26	FCO0020	11_A09	430783.3	4850284.29	425551.21	766275.94	116	1	115	11_A09	26	11	1	1	0	L	425551.21	766275.94	42.12	0	0	42.12	42.12	14.73	27.39	0	27.39	0	0	0	0	14.73	27.39	0	27.39	715.2	0	0	715.2	715.2	180	535.2	0	535.2	0	0	0	0	180
27	FCO0020	11_A10	392900.1	4667512.24	282823.77	170533.82	117	1	116	11_A10	27	11	1	1	0	L	282823.77	170533.82	42.86	0	0	40.95	40.95	38.45	4.41	0	4.41	0	0	0	0	36.54	4.41	0	4.41	510.8	15	15	495.8	495.8	450	60.8	0	60.8	15	0	0	0	435
28	FCO0040	11_A12	448139.47	4756178.16	473034.96	455858.15	118	1	117	11_A12	28	11	1	1	0	L	473034.96	455858.15	88.71	0	0	74.7	74.7	30.27	58.44	0	58.44	0	0	0	0	19.63	55.06	0	55.06	1259.2	0	0	1112	1112	320	939.2	0	939.2	100	0	0	0	220
29	FCO0020	11_A13	393401.2	4724359.03	290249.42	356999.38	119	1	118	11_A13	29	11	1	1	0	L	290249.42	356999.38	31.63	0	0	31.63	31.63	31.63	0	0	0	0	0	0	0	31.63	0	0	0	350	0	0	350	350	350	0	0	0	0	0	0	0	350
30	FCO0020	11_A16	437349.34	4760393.5	438062.03	470771.81	120	1	119	11_A16	30	11	1	1	0	L	438062.03	470771.81	31.3	0	0	31.3	31.3	6.82	24.48	0	24.48	0	0	0	0	6.82	24.48	0	24.48	475.4	0	0	475.4	475.4	85	390.4	0	390.4	0	0	0	0	85
31	FCO0030	12_03	436290.48	4839158.06	442498.69	729232.68	121	1	120	12_03	31	12	1	2	3	L	442498.69	729232.68	54.55	0	0	46.44	46.44	7.91	46.64	0	46.64	0	0	0	0	7.91	38.53	0	38.53	953	0	0	735.4	735.4	85	868	0	868	0	0	0	0	85
32	FCO0020	12_04	387285.7	4749917.81	272779.2	441462.05	122	1	121	12_04	32	12	1	2	4	L	272779.2	441462.05	167.38	0	0	203.07	167.38	69.27	98.11	35.69	133.8	0	0	0	0	69.27	98.11	35.69	133.8	2584.2	0	0	2981.8	2584.2	905	1679.2	397.6	2076.8	0	0	0	0	905
33	FCO0020	12_05	416838.99	4769481.98	371696.78	502650.8	123	1	122	12_05	33	12	1	2	5	L	371696.78	502650.8	58.42	0	0	38.79	38.79	19.63	38.79	0	38.79	0	0	0	0	0	38.79	0	38.79	732.4	70	70	662.4	662.4	70	662.4	0	662.4	70	0	0	0	0
34	FMX0120	12_09	399085.97	4673745.91	303757.59	190359.57	124	1	123	12_09	34	12	1	2	9	L	303757.59	190359.57	90.31	0	0	81.9	80.22	18.54	71.77	1.68	73.45	0	0	0	0	8.45	71.77	1.68	73.45	1603.4	0	0	1649.8	1603.4	105	1498.4	46.4	1544.8	0	0	0	0	105
35	FCO0020	12_12	443666.11	4758783.83	458622.02	464855.89	125	1	124	12_12	35	12	1	2	12	L	458622.02	464855.89	20.48	0	0	29.74	18.85	4.09	16.39	10.89	27.29	0	0	0	0	2.45	16.39	10.89	27.29	354.2	0	0	428.6	354.2	15	339.2	74.4	413.6	0	0	0	0	15
36	FCO0010	12_15	424867.21	4759028.17	396978.11	467550.01	126	1	125	12_15	36	12	1	2	15	L	396978.11	467550.01	21.4	0	0	4.64	4.64	13.91	7.49	0	7.49	0	0	0	0	4.64	0	0	0	291.8	0	0	55	55	55	236.8	0	236.8	0	0	0	0	55
37	FCO0020	12_16	430516.39	4851533.95	424800.99	770401.21	127	1	126	12_16	37	12	1	2	16	L	424800.99	770401.21	37.8	0	0	37.99	33.08	8.73	29.08	4.9	33.98	0	0	0	0	8.73	24.36	4.9	29.26	648	0	0	565.6	514.4	100	548	51.2	599.2	0	0	0	0	100
38	FMX0150	12_17	423159.66	4856543.92	401175.07	787569.33	128	1	127	12_17	38	12	1	2	17	L	401175.07	787569.33	0	0	0	41.18	0	0	0	41.18	41.18	0	0	0	0	0	0	41.18	41.18	0	0	0	1220.8	0	0	0	1220.8	1220.8	0	0	0	0	0
39	FCO0020	12_19	426895.44	4774157.34	405155.02	516974.05	129	1	128	12_19	39	12	1	2	19	L	405155.02	516974.05	31.04	0	0	42.23	31.04	24.27	6.77	11.18	17.95	0	0	0	0	24.27	6.77	11.18	17.95	278.2	0	0	328.6	278.2	175	103.2	50.4	153.6	0	0	0	0	175
40	FCO0180	12_20	437546.95	4751921.52	437857.56	442959.64	130	1	129	12_20	40	12	1	2	20	L	437857.56	442959.64	189.47	0	0	474.56	179.92	177.26	12.21	294.64	306.84	0	0	0	0	167.72	12.21	294.64	306.84	2180.6	105	105	7498	2075.6	1975	205.6	5422.4	5628	105	0	0	0	1870
41	FCO0120	12_22	423808.9	4766107.36	394219.78	490878.81	131	1	130	12_22	41	12	1	2	22	L	394219.78	490878.81	18.54	0	0	95.4	3.82	13.64	4.9	102.2	107.1	0	0	0	0	3.82	0	91.58	91.58	87.2	0	0	2468.8	20	20	67.2	2747.2	2814.4	0	0	0	0	20
42	FCO0020	12_23	399321.77	4663903.46	303529.19	158036.9	132	1	131	12_23	42	12	1	2	23	L	303529.19	158036.9	32.2	0	0	30.02	30.02	20.73	11.48	0	11.48	0	0	0	0	18.54	11.48	0	11.48	392.8	0	0	392.8	392.8	220	172.8	0	172.8	0	0	0	0	220
43	FCO0060	12_24	434922	4756934.13	429751.09	459667.82	133	1	132	12_24	43	12	1	2	24	L	429751.09	459667.82	159.06	0	0	147.36	142.82	47.72	111.33	4.54	115.87	0	0	0	0	39.82	103	4.54	107.54	3361.6	0	0	3118.2	2995.8	560	2801.6	122.4	2924	145	0	0	0	415
44	FCO0020	12_25	434213.48	4827157.15	434483.34	690079.88	134	1	133	12_25	44	12	1	2	25	L	434483.34	690079.88	39.93	0	0	39.93	39.93	0	39.93	0	39.93	0	0	0	0	0	39.93	0	39.93	592.8	0	0	592.8	592.8	0	592.8	0	592.8	0	0	0	0	0
45	FCO0020	12_27	399900.74	4664417.78	305481.54	159665.75	135	1	134	12_27	45	12	1	2	27	L	305481.54	159665.75	9.69	0	0	170.91	3.82	3.82	5.87	167.1	172.97	0	0	0	0	3.82	0	167.1	167.1	210.8	0	0	3754.8	30	30	180.8	3724.8	3905.6	0	0	0	0	30
46	FCO0020	12_28	414279.53	4767207.66	363071.92	495448.59	136	1	135	12_28	46	12	1	2	28	L	363071.92	495448.59	28.07	0	0	28.07	28.07	4.36	23.71	0	23.71	0	0	0	0	4.36	23.71	0	23.71	420.4	0	0	420.4	420.4	50	370.4	0	370.4	0	0	0	0	50
47	FCO0020	12_29	435634.52	4756818.69	432076.84	459217.39	137	1	136	12_29	47	12	1	2	29	M	432076.84	459217.39	77.22	0	0	67.95	67.95	39.27	37.95	0	37.95	0	0	0	0	30	37.95	0	37.95	1478.2	45	45	1433.2	1433.2	375	1103.2	0	1103.2	45	0	0	0	330
48	FCO0020	12_30	412951.95	4780677.22	360074.86	539764.52	138	1	137	12_30	48	12	1	2	30	L	360074.86	539764.52	69.21	0	0	69.21	69.21	18	51.21	0	51.21	0	0	0	0	18	51.21	0	51.21	1272	0	0	1272	1272	180	1092	0	1092	0	0	0	0	180
50	FCO0020	12_A03	421028.74	4765583.29	385047.29	489439.86	140	1	139	12_A03	50	12	1	2	0	L	385047.29	489439.86	76.57	0	0	69.2	69.2	7.36	69.2	0	69.2	0	0	0	0	0	69.2	0	69.2	1282.2	95	95	1187.2	1187.2	95	1187.2	0	1187.2	95	0	0	0	0
51	FCO0030	12_A04	397468.67	4669329.34	298000.78	176031.21	141	1	140	12_A04	51	12	1	2	0	L	298000.78	176031.21	62.4	0	0	49.58	49.58	30.82	31.58	0	31.58	0	0	0	0	18	31.58	0	31.58	709	0	0	709	709	205	504	0	504	0	0	0	0	205
52	FCO0040	12_A05	440388.45	4822497.63	454269.34	674177.97	142	1	141	12_A05	52	12	1	2	0	L	454269.34	674177.97	43.92	0	0	32.74	32.74	13.09	30.83	0	30.83	0	0	0	0	1.91	30.83	0	30.83	696.8	30	30	666.8	666.8	40	656.8	0	656.8	30	0	0	0	10
53	FCO0060	12_A06	437860.39	4787178.94	442431.7	558584.82	143	1	142	12_A06	53	12	1	2	0	L	442431.7	558584.82	32.28	0	0	34.01	32.28	4.36	27.92	1.73	29.65	0	0	0	0	4.36	27.92	1.73	29.65	565.2	0	0	576.4	565.2	30	535.2	11.2	546.4	0	0	0	0	30
54	FCO0020	12_A10	418370.48	4767333.2	376503.86	495447.96	144	1	143	12_A10	54	12	1	2	0	L	376503.86	495447.96	75.39	0	0	75	56.85	25.63	49.76	18.16	67.91	0	0	0	0	7.09	49.76	18.16	67.91	1458.2	245	245	1339.6	1213.2	335	1123.2	126.4	1249.6	245	0	0	0	90
55	FCO0030	12_A13	427065.56	4765585.82	404850.07	488839.94	145	1	144	12_A13	55	12	1	2	0	L	404850.07	488839.94	66.33	0	0	44.52	44.52	24.54	41.79	0	41.79	0	0	0	0	2.73	41.79	0	41.79	926.8	80	80	846.8	846.8	110	816.8	0	816.8	80	0	0	0	30
56	FMX0090	12_A16	434559.23	4820355.81	434935.16	667737.59	146	1	145	12_A16	56	12	1	2	0	L	434935.16	667737.59	31.78	0	0	0	0	28.09	3.69	0	3.69	0	0	0	0	0	0	0	0	513.4	0	0	0	0	415	98.4	0	98.4	415	0	0	0	0
58	FMX0250	12_A18	434053.29	4848996.11	436146.92	761723.48	148	1	147	12_A18	58	12	1	2	0	L	436146.92	761723.48	22.81	0	0	0	0	13.64	9.18	0	9.18	0	0	0	0	0	0	0	0	414	414	414	0	0	150	264	0	264	150	264	0	264	0
59	FHD0070	12_A19	438864.35	4752967.13	442284.55	446257.21	149	1	148	12_A19	59	12	1	2	0	L	442284.55	446257.21	57.6	0	0	13.96	2.79	29.18	28.42	11.17	39.59	0	0	0	0	0	2.79	11.17	13.96	799.6	0	0	200	22.4	310	489.6	177.6	667.2	310	0	0	0	0
60	FNS0020	13_02	434124.61	4767975.09	428246.56	495966.93	150	1	149	13_02	60	13	1	3	2	L	428246.56	495966.93	83.35	0	0	36.72	36.72	46.91	36.44	0	36.44	0	0	0	0	0.27	36.44	0	36.44	2451.8	755	755	1696.8	1696.8	755	1696.8	0	1696.8	755	0	0	0	0
61	FCO0010	13_03	433767.26	4761747.7	426447.64	475574.73	151	1	150	13_03	61	13	1	3	3	L	426447.64	475574.73	83.89	0	0	56.35	56.35	47.45	36.44	0	36.44	0	0	0	0	19.91	36.44	0	36.44	2266.4	210	210	2056.4	2056.4	460	1806.4	0	1806.4	210	0	0	0	250
62	FCO0150	13_05	405505.55	4755258.65	333085.01	457138.34	152	1	151	13_05	62	13	1	3	5	L	333085.01	457138.34	48.93	0	0	111.24	0	34.09	14.84	111.24	126.08	0	0	0	0	0	0	111.24	111.24	991.2	0	0	1567.2	0	620	371.2	1567.2	1938.4	620	0	0	0	0
63	FCO0020	13_06	445499.29	4754242.12	464179.07	449772.32	153	1	152	13_06	63	13	1	3	6	L	464179.07	449772.32	89.29	0	0	75.65	75.65	40.36	48.93	0	48.93	0	0	0	0	26.73	48.93	0	48.93	2598	30	30	2568	2568	330	2268	0	2268	30	0	0	0	300
65	FCO0020	13_08	412894.42	4792955.37	361122.64	580042.89	155	1	154	13_08	65	13	1	3	8	L	361122.64	580042.89	56.89	0	0	47.35	47.35	16.91	39.98	0	39.98	0	0	0	0	7.36	39.98	0	39.98	792.2	10	10	782.2	782.2	85	707.2	0	707.2	10	0	0	0	75
66	FCO0020	13_09	415555.05	4760042.68	366533.35	471816.93	156	1	155	13_09	66	13	1	3	9	L	366533.35	471816.93	31.59	0	0	33.77	26.95	30.27	1.32	6.82	8.14	0	0	0	0	25.63	1.32	6.82	8.14	364.2	60	60	349.8	304.2	345	19.2	45.6	64.8	60	0	0	0	285
67	FCO0030	13_10	434493.07	4758386.05	428490.16	464473.99	157	1	156	13_10	67	13	1	3	10	L	428490.16	464473.99	174.27	0	0	173.72	173.72	21.54	152.72	0	152.72	0	0	0	0	21	152.72	0	152.72	6457	0	0	6457	6457	305	6152	0	6152	0	0	0	0	305
68	FCO0020	13_11	391947.68	4721089.14	285149.17	346419.64	158	1	157	13_11	68	13	1	3	11	L	285149.17	346419.64	22.12	0	0	13.94	13.94	17.45	4.67	0	4.67	0	0	0	0	9.27	4.67	0	4.67	188.2	20	20	168.2	168.2	125	63.2	0	63.2	20	0	0	0	105
69	FCO0020	13_13	386448.8	4749040.82	269945.16	438670.12	159	1	158	13_13	69	13	1	3	13	L	269945.16	438670.12	98.69	0	0	165	80.15	28.36	70.33	84.86	155.19	0	0	0	0	9.82	70.33	84.86	155.19	2797.6	110	110	3648.4	2687.6	200	2597.6	960.8	3558.4	110	0	0	0	90
70	FCO0030	13_14	436592.7	4752436.3	434778.92	444744.5	160	1	159	13_14	70	13	1	3	14	L	434778.92	444744.5	116.48	0	0	91.66	91.66	44.72	71.75	0	71.75	0	0	0	0	19.91	71.75	0	71.75	2419	85	85	2334	2334	295	2124	0	2124	85	0	0	0	210
71	FCO0030	13_15	442270.3	4757393.72	453903.26	460436.02	161	1	160	13_15	71	13	1	3	15	L	453903.26	460436.02	14.92	0	0	130.27	12.74	6.54	8.37	117.53	125.9	0	0	0	0	4.36	8.37	117.53	125.9	171	10	10	3857.8	161	55	116	3696.8	3812.8	10	0	0	0	45
72	FCO0020	13_16	418662.79	4772763.01	378009.85	513229.46	162	1	161	13_16	72	13	1	3	16	L	378009.85	513229.46	59.49	0	0	253.07	10.76	0.27	59.21	242.31	301.53	0	0	0	0	0	10.76	242.31	253.07	1692.2	0	0	7464	304.8	5	1687.2	7159.2	8846.4	5	0	0	0	0
73	FCO0020	13_17	433188.15	4850244.18	433434.49	765903.5	163	1	162	13_17	73	13	1	3	17	L	433434.49	765903.5	40.05	0	0	39.51	39.51	27.54	12.51	0	12.51	0	0	0	0	27	12.51	0	12.51	607.4	0	0	607.4	607.4	405	202.4	0	202.4	0	0	0	0	405
74	FCO0020	13_18	440015.07	4751856.64	445947.77	442498.36	164	1	163	13_18	74	13	1	3	18	L	445947.77	442498.36	29.74	0	0	31.73	21.11	14.45	15.29	10.62	25.91	0	0	0	0	10.91	10.2	10.62	20.82	359.2	0	0	350	278	120	239.2	72	311.2	10	0	0	0	110
75	FCO0010	13_19	428639.65	4765796.99	410034.89	489374.14	165	1	164	13_19	75	13	1	3	19	L	410034.89	489374.14	18.8	0	0	18.8	18.8	12.27	6.53	0	6.53	0	0	0	0	12.27	6.53	0	6.53	305.4	0	0	305.4	305.4	115	190.4	0	190.4	0	0	0	0	115
76	FCO0020	13_21	443923.34	4761553.02	459744.33	473914.27	166	1	165	13_21	76	13	1	3	21	L	459744.33	473914.27	10.46	0	0	10.19	10.19	8.73	1.73	0	1.73	0	0	0	0	8.45	1.73	0	1.73	86.6	0	0	86.6	86.6	65	21.6	0	21.6	0	0	0	0	65
77	FCO0150	13_23	392986.31	4667519.42	283107.4	170548.6	167	1	166	13_23	77	13	1	3	23	L	283107.4	170548.6	65.09	0	0	62.91	62.91	62.45	2.64	0	2.64	0	0	0	0	60.27	2.64	0	2.64	636.2	20	20	616.2	616.2	605	31.2	0	31.2	20	0	0	0	585
78	FCO0020	13_25	414403.56	4769176.31	363677.25	501893.68	168	1	167	13_25	78	13	1	3	25	L	363677.25	501893.68	66.11	0	0	77.27	58.75	7.36	58.75	18.52	77.27	0	0	0	0	0	58.75	18.52	77.27	2129.6	0	0	2424	2129.6	0	2129.6	294.4	2424	0	0	0	0	0
79	FCO0030	13_26	438455.16	4750463.3	440690.16	438084.45	169	1	168	13_26	79	13	1	3	26	L	440690.16	438084.45	32.45	0	0	41.07	16.36	16.36	16.08	24.72	40.8	0	0	0	0	0.27	16.08	24.72	40.8	576	140	140	940.8	436	140	436	504.8	940.8	140	0	0	0	0
80	FCO0070	13_27	442861.65	4826939.97	462826.63	688500.49	170	1	169	13_27	80	13	1	3	27	L	462826.63	688500.49	47.18	0	0	47.18	47.18	47.18	0	0	0	0	0	0	0	47.18	0	0	0	175	0	0	175	175	175	0	0	0	0	0	0	0	175
81	FMX0090	13_28	400163.73	4675101.77	307432.19	194699.12	171	1	170	13_28	81	13	1	3	28	L	307432.19	194699.12	255.22	0	0	111.55	111.55	100.08	155.13	0	155.13	0	0	0	0	0.27	111.28	0	111.28	4704.2	0	0	2976.8	2976.8	1005	3699.2	0	3699.2	1005	0	0	0	0
84	FCO0020	13_A02	420316.92	4776108.29	383772.63	524035.94	174	1	173	13_A02	84	13	1	3	0	L	383772.63	524035.94	29	0	0	29	29	16.36	12.64	0	12.64	0	0	0	0	16.36	12.64	0	12.64	410.2	0	0	410.2	410.2	175	235.2	0	235.2	0	0	0	0	175
85	FCO0030	13_A03	440346.01	4767296.51	448586.71	493115.09	175	1	174	13_A03	85	13	1	3	0	L	448586.71	493115.09	46.84	0	0	35.93	35.93	24.82	22.03	0	22.03	0	0	0	0	13.91	22.03	0	22.03	588.8	80	80	508.8	508.8	260	328.8	0	328.8	80	0	0	0	180
86	FMX0060	13_A04	436055.27	4824688.36	440276.59	681797.88	176	1	175	13_A04	86	13	1	3	0	M	440276.59	681797.88	135.3	0	0	145.78	135.03	0.27	135.03	10.76	145.78	0	0	0	0	0	135.03	10.76	145.78	6096	0	0	6511.2	6096	0	6096	415.2	6511.2	0	0	0	0	0
87	FCO0240	13_A05	444009.73	4754272.76	459295.56	450022.65	177	1	176	13_A05	87	13	1	3	0	M	459295.56	450022.65	55.86	0	0	55.86	55.86	5.73	50.13	0	50.13	0	0	0	0	5.73	50.13	0	50.13	1501.8	0	0	1501.8	1501.8	65	1436.8	0	1436.8	0	0	0	0	65
88	FCO0020	13_A08	423264.31	4755390.78	391353.35	455779.48	178	1	177	13_A08	88	13	1	3	0	L	391353.35	455779.48	33.17	0	0	33.95	30.65	0	33.17	3.3	36.47	0	0	0	0	0	30.65	3.3	33.95	675.2	0	0	654.4	598.4	0	675.2	56	731.2	0	0	0	0	0
89	FCO0010	13_A09	426981.34	4766842.63	404700.38	492971.16	179	1	178	13_A09	89	13	1	3	0	L	404700.38	492971.16	20.73	0	0	19.36	19.36	20.73	0	0	0	0	0	0	0	19.36	0	0	0	95	0	0	95	95	95	0	0	0	0	0	0	0	95
90	FCO0020	21_01	441485.03	4821797.21	457795.8	671770.69	180	1	179	21_01	90	21	2	1	1	L	457795.8	671770.69	73.67	0	0	73.67	73.67	0.82	72.86	0	72.86	0	0	0	0	0.82	72.86	0	72.86	1514.6	0	0	1514.6	1514.6	5	1509.6	0	1509.6	0	0	0	0	5
91	FMX0050	21_02	386588.05	4696167.3	265031.92	265201.11	181	1	180	21_02	91	21	2	1	2	L	265031.92	265201.11	38.48	0	0	15.38	15.38	5.18	33.3	1.57	34.87	0	0	0	0	0.27	15.11	0	15.11	950.2	0	0	393.6	393.6	55	895.2	41.6	936.8	55	0	0	0	0
92	FCO0020	21_04	442728.19	4851058.4	464805.28	767618.54	182	1	181	21_04	92	21	2	1	4	L	464805.28	767618.54	122.68	0	0	61.13	61.13	54	68.68	0	68.68	0	0	0	0	0	61.13	0	61.13	1969	781	781	1188	1188	585	1384	0	1384	585	196	0	196	0
94	FCO0030	21_07	439481.92	4846393.43	453690.97	752643.55	184	1	183	21_07	94	21	2	1	7	M	453690.97	752643.55	132.07	0	0	132.07	132.07	0	132.07	0	132.07	0	0	0	0	0	132.07	0	132.07	3028.8	0	0	3028.8	3028.8	0	3028.8	0	3028.8	0	0	0	0	0
95	FCO0030	21_08	414008.52	4760387.3	361495.04	473103.41	185	1	184	21_08	95	21	2	1	8	M	361495.04	473103.41	82.59	0	0	82.04	82.04	4.91	77.68	0	77.68	0	0	0	0	4.36	77.68	0	77.68	2057	0	0	2057	2057	45	2012	0	2012	0	0	0	0	45
96	FCO0020	21_09	430022.81	4848315.6	422859.68	759895.33	186	1	185	21_09	96	21	2	1	9	M	422859.68	759895.33	107.97	0	0	107.97	107.97	0	107.97	0	107.97	0	0	0	0	0	107.97	0	107.97	2690.4	0	0	2690.4	2690.4	0	2690.4	0	2690.4	0	0	0	0	0
97	FCO0020	21_11	424856.08	4770642.01	398111.55	505648.26	187	1	186	21_11	97	21	2	1	11	L	398111.55	505648.26	117.41	0	0	150.4	117.41	6	111.41	33	144.4	0	0	0	0	6	111.41	33	144.4	2376.8	0	0	2613.6	2376.8	20	2356.8	236.8	2593.6	0	0	0	0	20
98	FCO0030	21_12	444444.89	4825631.01	467888.28	684048.5	188	1	187	21_12	98	21	2	1	12	L	467888.28	684048.5	100.76	0	0	100.76	100.76	0.55	100.22	0	100.22	0	0	0	0	0.55	100.22	0	100.22	2008.8	0	0	2008.8	2008.8	0	2008.8	0	2008.8	0	0	0	0	0
99	FCO0030	21_13	415775.66	4769057.91	368166.1	501366.96	189	1	188	21_13	99	21	2	1	13	M	368166.1	501366.96	111.92	0	0	111.92	111.92	4.36	107.56	0	107.56	0	0	0	0	4.36	107.56	0	107.56	2565	0	0	2565	2565	85	2480	0	2480	0	0	0	0	85
100	FCO0130	21_14	444905.66	4752693.56	462075.89	444751.9	190	1	189	21_14	100	21	2	1	14	M	462075.89	444751.9	202.54	0	0	298.46	202.54	81.27	121.27	95.93	217.2	0	0	0	0	81.27	121.27	95.93	217.2	4992.6	0	0	6161.4	4992.6	1475	3517.6	1168.8	4686.4	0	0	0	0	1475
101	FCO0030	21_15	419357.4	4768643.96	379873.27	499648.09	191	1	190	21_15	101	21	2	1	15	L	379873.27	499648.09	85.96	0	0	78.33	75.32	10.64	75.32	3.01	78.33	0	0	0	0	0	75.32	3.01	78.33	1722.4	160	160	1619.2	1562.4	160	1562.4	56.8	1619.2	160	0	0	0	0
102	FCO0020	21_16	439450.02	4826380.11	451580.69	687006.26	192	1	191	21_16	102	21	2	1	16	M	451580.69	687006.26	87.33	0	0	87.33	87.33	0	87.33	0	87.33	0	0	0	0	0	87.33	0	87.33	1771.2	0	0	1771.2	1771.2	0	1771.2	0	1771.2	0	0	0	0	0
103	FCO0030	21_17	446177.3	4752278.89	466205.89	443263.64	193	1	192	21_17	103	21	2	1	17	L	466205.89	443263.64	66.6	0	0	62.78	62.78	3.82	62.78	0	62.78	0	0	0	0	0	62.78	0	62.78	1287.2	0	0	1287.2	1287.2	0	1287.2	0	1287.2	0	0	0	0	0
104	FCO0030	21_18	431879.66	4837606.3	427876.45	724585.27	194	1	193	21_18	104	21	2	1	18	M	427876.45	724585.27	80.53	0	0	84.15	80.53	0.27	80.26	3.61	83.88	0	0	0	0	0.27	80.26	3.61	83.88	1740.8	0	0	1814.4	1740.8	0	1740.8	73.6	1814.4	0	0	0	0	0
105	FCO0030	21_20	430791.18	4764929.56	417005.26	486312.03	195	1	194	21_20	105	21	2	1	20	L	417005.26	486312.03	90.71	0	0	90.17	90.17	5.18	85.53	0	85.53	0	0	0	0	4.64	85.53	0	85.53	1817	10	10	1807	1807	65	1752	0	1752	10	0	0	0	55
106	FCO0020	21_21	422810.22	4765733.77	390906.19	489753.94	196	1	195	21_21	106	21	2	1	21	L	390906.19	489753.94	58.6	0	0	41.69	41.69	16.91	41.69	0	41.69	0	0	0	0	0	41.69	0	41.69	764.4	30	30	734.4	734.4	30	734.4	0	734.4	30	0	0	0	0
108	FCO0020	21_23	435747.83	4785216.25	435304.92	552359.14	198	1	197	21_23	108	21	2	1	23	M	435304.92	552359.14	137.58	0	0	52.49	15.54	68.45	69.13	36.95	106.08	0	0	0	0	15.54	0	36.95	36.95	3437.8	0	0	432.4	10	1365	2072.8	422.4	2495.2	1355	0	0	0	10
109	FCO0030	21_24	413820.43	4777030.58	362556.14	527715.69	199	1	198	21_24	109	21	2	1	24	M	362556.14	527715.69	191.48	0	0	121.87	121.87	66	125.48	0	125.48	0	0	0	0	0	121.87	0	121.87	4586.8	0	0	2863.2	2863.2	1630	2956.8	0	2956.8	1630	0	0	0	0
110	FCO0030	21_25	438749.93	4856767.49	452329.15	786741.37	200	1	199	21_25	110	21	2	1	25	M	452329.15	786741.37	145.75	0	0	99.51	99.51	30.82	114.93	0	114.93	0	0	0	0	1.64	97.87	0	97.87	3189.4	0	0	2130	2130	495	2694.4	0	2694.4	465	0	0	0	30
111	FCO0030	21_26	442051.47	4847332.31	462212.6	755465.48	201	1	200	21_26	111	21	2	1	26	M	462212.6	755465.48	51.31	0	0	47.76	47.76	3.55	47.76	0	47.76	0	0	0	0	0	47.76	0	47.76	1122.4	0	0	1122.4	1122.4	0	1122.4	0	1122.4	0	0	0	0	0
112	FCO0030	21_27	436674.72	4838596.45	443702.64	727352.21	202	1	201	21_27	112	21	2	1	27	M	443702.64	727352.21	139.97	0	0	137.41	117.1	19.63	120.33	20.32	140.65	0	0	0	0	18	99.1	20.32	119.41	2931	0	0	2480.2	2262.6	295	2636	217.6	2853.6	10	0	0	0	285
113	FCO0020	21_28	436390.99	4839663.94	442879.03	730881.8	203	1	202	21_28	113	21	2	1	28	L	442879.03	730881.8	76.19	0	0	76.19	76.19	2.45	73.73	0	73.73	0	0	0	0	2.45	73.73	0	73.73	1554.6	0	0	1554.6	1554.6	25	1529.6	0	1529.6	0	0	0	0	25
114	FCO0040	21_29	427100.8	4767504.61	405158.91	495130.65	204	1	203	21_29	114	21	2	1	29	M	405158.91	495130.65	115.29	0	0	73.02	73.02	48.81	66.48	0	66.48	0	0	0	0	22.63	50.38	0	50.38	2260	0	0	1560.6	1560.6	560	1700	0	1700	265	0	0	0	295
115	FCO0040	21_A01	433158.73	4855228.56	433837.3	782253.89	205	1	204	21_A01	115	21	2	1	0	M	433837.3	782253.89	133.03	0	0	133.03	133.03	26.18	106.85	0	106.85	0	0	0	0	26.18	106.85	0	106.85	2940.8	0	0	2940.8	2940.8	340	2600.8	0	2600.8	0	0	0	0	340
116	FCO0020	21_A02	432507.53	4852185.23	431396.7	772337.81	206	1	205	21_A02	116	21	2	1	0	M	431396.7	772337.81	93.43	0	0	90.98	90.98	2.45	90.98	0	90.98	0	0	0	0	0	90.98	0	90.98	2004.6	35	35	1969.6	1969.6	35	1969.6	0	1969.6	35	0	0	0	0
117	FCO0030	21_A03	394873.47	4672420.24	289799.52	186438.35	207	1	206	21_A03	117	21	2	1	0	L	289799.52	186438.35	94.48	0	0	93.66	93.66	0.82	93.66	0	93.66	0	0	0	0	0	93.66	0	93.66	1647.2	0	0	1647.2	1647.2	0	1647.2	0	1647.2	0	0	0	0	0
118	FCO0030	21_A05	428038.81	4768150.54	408300.89	497155.02	208	1	207	21_A05	118	21	2	1	0	M	408300.89	497155.02	110.84	0	0	110.84	110.84	0	110.84	0	110.84	0	0	0	0	0	110.84	0	110.84	2468.8	0	0	2468.8	2468.8	0	2468.8	0	2468.8	0	0	0	0	0
119	FCO0020	21_A15	428684.76	4767053.26	410309.34	493490.58	209	1	208	21_A15	119	21	2	1	0	L	410309.34	493490.58	77.29	0	0	77.29	77.29	0	77.29	0	77.29	0	0	0	0	0	77.29	0	77.29	1777.6	0	0	1777.6	1777.6	0	1777.6	0	1777.6	0	0	0	0	0
120	FCO0030	22_01	443822.84	4749204.09	458172.53	433413.29	210	1	209	22_01	120	22	2	2	1	L	458172.53	433413.29	85.12	0	0	82.66	82.66	39	46.12	0	46.12	0	0	0	0	36.54	46.12	0	46.12	1065.4	0	0	1065.4	1065.4	415	650.4	0	650.4	0	0	0	0	415
121	FCO0250	22_02	436705.35	4845088.48	444453.59	748641.71	211	1	210	22_02	121	22	2	2	2	M	444453.59	748641.71	94.12	0	0	101.82	85.16	0	94.12	16.66	110.78	0	0	0	0	0	85.16	16.66	101.82	2508	0	0	2423.2	2249.6	0	2508	173.6	2681.6	0	0	0	0	0
122	FMX0070	22_03	400261.02	4671927.6	307428.42	184273.19	212	1	211	22_03	122	22	2	2	3	M	307428.42	184273.19	231.24	0	0	127.13	102.42	51.54	179.7	24.72	204.42	0	0	0	0	0.27	102.15	24.72	126.86	5860.8	0	0	3868.8	3594.4	600	5260.8	274.4	5535.2	600	0	0	0	0
123	FCO0030	22_04	442611.08	4822427.64	461552.38	673725.54	213	1	212	22_04	123	22	2	2	4	L	461552.38	673725.54	20.71	0	0	60.74	19.35	2.18	18.53	41.39	59.92	0	0	0	0	0.82	18.53	41.39	59.92	366.4	0	0	866.4	366.4	0	366.4	500	866.4	0	0	0	0	0
124	FCO0240	22_05	441324.14	4753931.62	450451.06	449173.72	214	1	213	22_05	124	22	2	2	5	L	450451.06	449173.72	76.65	0	0	52.72	52.72	14.45	62.2	0	62.2	0	0	0	0	0	52.72	0	52.72	1310.6	261	261	1049.6	1049.6	85	1225.6	0	1225.6	85	176	0	176	0
126	FCO0090	22_07	403860.45	4749305.76	327086.96	437777.15	216	1	215	22_07	126	22	2	2	7	M	327086.96	437777.15	33.62	0	0	28.61	23.14	0	33.62	5.47	39.1	0	0	0	0	0	23.14	5.47	28.61	895.2	0	0	580.8	488.8	0	895.2	92	987.2	0	0	0	0	0
127	FHD0080	22_12	399620.5	4671130.04	305245.39	181721.19	217	1	216	22_12	127	22	2	2	12	L	305245.39	181721.19	225.12	0	0	4.09	4.09	146.99	78.13	12.17	90.29	0	0	0	0	4.09	0	0	0	3420.4	0	0	30	30	1870	1550.4	96	1646.4	1840	0	96	0	30
128	FCO0050	22_13	453669.42	4851899.78	500774.65	769282.75	218	1	217	22_13	128	22	2	2	13	M	500774.65	769282.75	55.11	0	0	46.11	46.11	10.09	45.02	0	45.02	0	0	0	0	1.09	45.02	0	45.02	1517.4	95	95	1422.4	1422.4	95	1422.4	0	1422.4	95	0	0	0	0
129	FCO0030	22_14	424843.07	4796274.56	400647.98	589727.75	219	1	218	22_14	129	22	2	2	14	M	400647.98	589727.75	82.52	0	0	78.89	78.89	8.45	74.07	0	74.07	0	0	0	0	8.45	70.44	0	70.44	1899.2	0	0	1785.6	1785.6	100	1799.2	0	1799.2	0	0	0	0	100
130	FCO0030	22_15	416262.42	4771958.69	370055.14	510833.03	220	1	219	22_15	130	22	2	2	15	M	370055.14	510833.03	102.92	0	0	102.92	102.92	0	102.92	0	102.92	0	0	0	0	0	102.92	0	102.92	2896	0	0	2896	2896	0	2896	0	2896	0	0	0	0	0
131	FCO0240	22_17	440489.07	4752190.13	447536.34	443544.69	221	1	220	22_17	131	22	2	2	17	M	447536.34	443544.69	116.51	0	0	152.44	110.04	1.09	115.42	42.4	157.81	0	0	0	0	0	110.04	42.4	152.44	4687.4	153	153	5851.2	4534.4	5	4682.4	1316.8	5999.2	5	148	0	148	0
132	FCO0220	22_18	446035.93	4820221.04	472564.46	666144.6	222	1	221	22_18	132	22	2	2	18	M	472564.46	666144.6	121.49	0	0	118.11	39.66	48.27	73.22	78.44	151.67	0	0	0	0	0	39.66	78.44	118.11	2840.6	0	0	1951.2	1067.2	915	1925.6	884	2809.6	915	0	0	0	0
133	FCO0040	22_19	442928.92	4818988.18	462249.99	662412.43	223	1	222	22_19	133	22	2	2	19	M	462249.99	662412.43	177.17	0	0	120.18	120.18	46.36	130.81	0	130.81	0	0	0	0	22.36	97.82	0	97.82	3993.6	0	0	2781	2781	660	3333.6	0	3333.6	275	0	0	0	385
134	FCO0020	22_20	430615.28	4851258.66	425097.75	769488.44	224	1	223	22_20	134	22	2	2	20	M	425097.75	769488.44	97.56	0	0	76.85	71.67	11.18	86.37	11.26	97.63	0	0	0	0	11.18	60.49	5.18	65.67	3972.6	0	0	2902.2	2839.8	155	3817.6	191.2	4008.8	0	0	0	0	155
135	FCO0020	22_21	408910.96	4792493.26	348010.57	578928.25	225	1	224	22_21	135	22	2	2	21	M	348010.57	578928.25	98.75	0	0	79.08	79.08	15.82	82.93	0	82.93	0	0	0	0	0	79.08	0	79.08	1965.4	0	0	1633.6	1633.6	215	1750.4	0	1750.4	215	0	0	0	0
136	FCO0010	22_22	439662.86	4782831.18	447907.26	544142.16	226	1	225	22_22	136	22	2	2	22	L	447907.26	544142.16	8.18	0	0	7.36	7.36	8.18	0	0	0	0	0	0	0	7.36	0	0	0	55	0	0	55	55	55	0	0	0	0	0	0	0	55
137	FCO0010	22_24	433112.73	4788384.19	426979.82	563015.37	227	1	226	22_24	137	22	2	2	24	M	426979.82	563015.37	11.01	0	0	16.32	8.83	3.55	7.47	7.49	14.95	0	0	0	0	1.36	7.47	7.49	14.95	159.2	0	0	239.2	159.2	0	159.2	80	239.2	0	0	0	0	0
138	FCO0020	22_26	409372.11	4796051.06	349881.31	590551.15	228	1	227	22_26	138	22	2	2	26	M	349881.31	590551.15	168.29	0	0	168.29	168.29	26.73	141.57	0	141.57	0	0	0	0	26.73	141.57	0	141.57	5529	0	0	5529	5529	425	5104	0	5104	0	0	0	0	425
139	FCO0030	22_28	446276.81	4771438.14	468458.21	506105.02	229	1	228	22_28	139	22	2	2	28	L	468458.21	506105.02	73.71	0	0	97.51	71.1	8.18	65.53	26.41	91.93	0	0	0	0	7.09	64.01	26.41	90.42	1421.6	32	32	1748	1389.6	60	1361.6	358.4	1720	0	32	0	32	60
140	FCO0030	22_29	431761.66	4786357.44	422344.38	556503.14	230	1	229	22_29	140	22	2	2	29	M	422344.38	556503.14	85.61	0	0	144.74	85.61	4.91	80.7	59.13	139.83	0	0	0	0	4.91	80.7	59.13	139.83	1993	0	0	2409	1993	65	1928	416	2344	0	0	0	0	65
141	FCO0020	22_30	413272.94	4793379.73	362406.89	581396.66	231	1	230	22_30	141	22	2	2	30	L	362406.89	581396.66	51.91	0	0	51.91	51.91	3.82	48.09	0	48.09	0	0	0	0	3.82	48.09	0	48.09	1011.6	0	0	1011.6	1011.6	50	961.6	0	961.6	0	0	0	0	50
142	FCO0020	22_A01	409466.73	4796009.48	350187.45	590405.24	232	1	231	22_A01	142	22	2	2	0	M	350187.45	590405.24	113.1	0	0	113.1	113.1	24	89.1	0	89.1	0	0	0	0	24	89.1	0	89.1	2387.2	0	0	2387.2	2387.2	500	1887.2	0	1887.2	0	0	0	0	500
143	FCO0030	22_A02	416148.28	4767496.87	369230.99	496208.83	233	1	232	22_A02	143	22	2	2	0	M	369230.99	496208.83	72.84	0	0	79.75	50.89	10.36	62.48	28.86	91.34	0	0	0	0	0.27	50.62	28.86	79.48	1937.4	0	0	1803.2	1468	155	1782.4	335.2	2117.6	155	0	0	0	0
144	FCO0090	22_A03	434441.91	4786070.73	431107.16	555293.25	234	1	233	22_A03	144	22	2	2	0	L	431107.16	555293.25	8.11	0	0	1.37	1.37	1.36	6.75	0	6.75	0	0	0	0	0	1.37	0	1.37	79.2	0	0	21.6	21.6	0	79.2	0	79.2	0	0	0	0	0
145	FCO0030	22_A04	436365.25	4752411.87	434030.33	444687.24	235	1	234	22_A04	145	22	2	2	0	M	434030.33	444687.24	108.23	0	0	99.23	99.23	9	99.23	0	99.23	0	0	0	0	0	99.23	0	99.23	2550.4	60	60	2490.4	2490.4	60	2490.4	0	2490.4	60	0	0	0	0
146	FCO0030	22_A05	417912.94	4778523.01	376130.41	532198.74	236	1	235	22_A05	146	22	2	2	0	M	376130.41	532198.74	66.16	0	0	40.5	40.5	0	66.16	0	66.16	0	0	0	0	0	40.5	0	40.5	1588	0	0	942.4	942.4	0	1588	0	1588	0	0	0	0	0
147	FCO0070	22_A06	406761.09	4750905.76	336763.78	442732.58	237	1	236	22_A06	147	22	2	2	0	M	336763.78	442732.58	139.85	0	0	461.47	50.67	10.91	128.94	410.8	539.74	0	0	0	0	6.82	43.85	410.8	454.65	3965.4	2158	2158	7304.2	1807.4	95	3870.4	5496.8	9367.2	10	2148	0	2148	85
148	FCO0170	22_A12	419938.55	4769185.69	381834.16	501366.54	238	1	237	22_A12	148	22	2	2	0	M	381834.16	501366.54	145.43	0	0	261.25	140.98	30.27	115.16	120.26	235.42	0	0	0	0	28.91	112.08	120.26	232.34	4926.2	0	0	6373	4843.4	395	4531.2	1529.6	6060.8	10	0	0	0	385
149	FCO0240	23_01	444185.25	4754601.37	459904.42	451083.03	239	1	238	23_01	149	23	2	3	1	M	459904.42	451083.03	147.68	0	0	147.68	147.68	44.18	103.5	0	103.5	0	0	0	0	44.18	103.5	0	103.5	5074.8	0	0	5074.8	5074.8	530	4544.8	0	4544.8	0	0	0	0	530
150	FHD0110	23_02	409561.26	4798043.42	350702.22	597066.84	240	1	239	23_02	150	23	2	3	2	L	350702.22	597066.84	1.73	0	0	51.93	0	0	1.73	51.93	53.67	0	0	0	0	0	0	51.93	51.93	51.2	0	0	642.4	0	0	51.2	642.4	693.6	0	0	0	0	0
151	FCO0020	23_03	414969.89	4769472.19	365564.74	502807.13	241	1	240	23_03	151	23	2	3	3	L	365564.74	502807.13	91.47	0	0	91.47	91.47	20.45	71.01	0	71.01	0	0	0	0	20.45	71.01	0	71.01	3386	0	0	3386	3386	270	3116	0	3116	0	0	0	0	270
152	FCO0020	23_06	419434.17	4781107.02	381380.44	540521.41	242	1	241	23_06	152	23	2	3	6	L	381380.44	540521.41	108.22	0	0	96.49	96.49	13.36	94.86	0	94.86	0	0	0	0	1.64	94.86	0	94.86	3433.4	95	95	3338.4	3338.4	115	3318.4	0	3318.4	95	0	0	0	20
153	FCO0250	23_07	430967.7	4852434.61	426371.42	773309.92	243	1	242	23_07	153	23	2	3	7	M	426371.42	773309.92	9.43	0	0	0	0	0	9.43	0	9.43	0	0	0	0	0	0	0	0	380	380	380	0	0	0	380	0	380	0	380	0	380	0
154	FCO0030	23_08	418443.71	4772277.77	377242.31	511659.85	244	1	243	23_08	154	23	2	3	8	M	377242.31	511659.85	217.56	0	0	276.12	204.55	6.82	210.75	71.57	282.32	0	0	0	0	4.36	200.19	71.57	271.76	10090.6	0	0	10705	9896.2	45	10045.6	808.8	10854.4	0	0	0	0	45
155	FCO0030	23_09	433921.32	4827806.45	433590.2	692238.8	245	1	244	23_09	155	23	2	3	9	L	433590.2	692238.8	36.07	0	0	37.8	36.07	2.73	33.34	1.73	35.07	0	0	0	0	2.73	33.34	1.73	35.07	669.6	0	0	696.8	669.6	20	649.6	27.2	676.8	0	0	0	0	20
156	FCO0240	23_10	438485.52	4769756.9	442731.02	501373.15	246	1	245	23_10	156	23	2	3	10	M	442731.02	501373.15	217.83	0	0	222.22	215.57	25.36	192.47	6.66	199.13	0	0	0	0	25.36	190.21	6.66	196.86	8637.2	64	64	8649.2	8573.2	130	8507.2	76	8583.2	0	64	0	64	130
157	FCO0020	23_11	413182.09	4765004.03	359249.85	488330.86	247	1	246	23_11	157	23	2	3	11	L	359249.85	488330.86	59.73	0	0	41.26	29.99	28.36	31.37	11.26	42.63	0	0	0	0	6.82	23.18	11.26	34.44	1128.2	582	582	740.6	546.2	445	683.2	194.4	877.6	350	232	0	232	95
158	FCO0240	23_12	445588.57	4757238.64	464773.28	459593.55	248	1	247	23_12	158	23	2	3	12	L	464773.28	459593.55	117.32	0	0	117.32	117.32	33.82	83.5	0	83.5	0	0	0	0	33.82	83.5	0	83.5	2403.8	0	0	2403.8	2403.8	515	1888.8	0	1888.8	0	0	0	0	515
159	FCO0030	23_13	432228.81	4851518.71	430415.8	770179.73	249	1	248	23_13	159	23	2	3	13	M	430415.8	770179.73	110.32	0	0	99.69	99.69	10.64	99.69	0	99.69	0	0	0	0	0	99.69	0	99.69	2471.4	145	145	2326.4	2326.4	145	2326.4	0	2326.4	145	0	0	0	0
160	FCO0020	23_15	433445.84	4855145.47	434770.64	781952.65	250	1	249	23_15	160	23	2	3	15	M	434770.64	781952.65	181.18	0	0	149.93	149.93	9.27	171.91	0	171.91	0	0	0	0	6.82	143.11	0	143.11	7943.6	0	0	6824.2	6824.2	150	7793.6	0	7793.6	45	0	0	0	105
161	FMX0440	23_17	421653.23	4784718.74	389022.75	552144.84	251	1	250	23_17	161	23	2	3	17	L	389022.75	552144.84	25.31	0	0	48.02	18.53	4.91	20.41	29.5	49.9	0	0	0	0	3.55	14.98	29.5	44.48	474.4	172	172	630.4	302.4	40	434.4	328	762.4	20	152	0	152	20
162	FCO0030	23_18	438572.93	4854297.63	451501.31	778658.57	252	1	251	23_18	162	23	2	3	18	M	451501.31	778658.57	133.96	0	0	132.38	132.38	0	133.96	0	133.96	0	0	0	0	0	132.38	0	132.38	8206.4	0	0	8172.8	8172.8	0	8206.4	0	8206.4	0	0	0	0	0
163	FCO0020	23_19	415961.58	4780289.65	369907.67	538190.07	253	1	252	23_19	163	23	2	3	19	L	369907.67	538190.07	47.94	0	0	43.84	43.84	15.54	32.39	0	32.39	0	0	0	0	11.45	32.39	0	32.39	871.6	20	20	851.6	851.6	210	661.6	0	661.6	20	0	0	0	190
164	FCO0030	23_20	429157.59	4769768.94	412133.74	502351.21	254	1	253	23_20	164	23	2	3	20	L	412133.74	502351.21	72.5	0	0	74.46	72.5	1.64	70.86	1.96	72.82	0	0	0	0	1.64	70.86	1.96	72.82	1686.4	0	0	1706.4	1686.4	0	1686.4	20	1706.4	0	0	0	0	0
166	FCO0240	23_22	440419.27	4752146.91	447303	443409.93	256	1	255	23_22	166	23	2	3	22	M	447303	443409.93	168.55	0	0	205.39	164.2	12	156.55	41.19	197.74	0	0	0	0	9.27	154.92	41.19	196.12	6367.6	0	0	6731	6335	30	6337.6	396	6733.6	15	0	0	0	15
167	FCO0030	23_23	434632.83	4828334.78	435976.83	693900.28	257	1	256	23_23	167	23	2	3	23	L	435976.83	693900.28	111.41	0	0	140.93	93.41	46.36	65.05	47.52	112.57	0	0	0	0	28.36	65.05	47.52	112.57	2847.8	120	120	5251.8	2727.8	475	2372.8	2524	4896.8	120	0	0	0	355
168	FCO0240	23_24	447048.43	4764083.03	470250.38	481899.71	258	1	257	23_24	168	23	2	3	24	M	470250.38	481899.71	244.23	0	0	228.63	228.63	30	214.23	0	214.23	0	0	0	0	15.82	212.81	0	212.81	9727.6	0	0	9585.2	9585.2	290	9437.6	0	9437.6	120	0	0	0	170
169	FCO0030	23_26	429977.39	4771231.31	414970.11	507065.72	259	1	258	23_26	169	23	2	3	26	M	414970.11	507065.72	190.18	0	0	205.45	101.5	88.63	101.55	103.95	205.5	0	0	0	0	72.81	28.69	103.95	132.63	3328.8	1984	1984	3020.8	1344.8	940	2388.8	1676	4064.8	120	1864	0	1864	820
170	FCO0030	23_27	423254.27	4760005.02	391785.56	470917.03	260	1	259	23_27	170	23	2	3	27	M	391785.56	470917.03	123.67	0	0	123.67	123.67	0	123.67	0	123.67	0	0	0	0	0	123.67	0	123.67	2789.6	0	0	2789.6	2789.6	0	2789.6	0	2789.6	0	0	0	0	0
171	FCO0090	23_28	434873.9	4789029.61	432821.52	564955.41	261	1	260	23_28	171	23	2	3	28	L	432821.52	564955.41	30.17	0	0	20.45	20.45	2.18	27.99	0	27.99	0	0	0	0	0	20.45	0	20.45	972.4	0	0	775.2	775.2	10	962.4	0	962.4	10	0	0	0	0
172	FCO0440	23_29	431569.71	4787407.25	421820.31	559965.99	262	1	261	23_29	172	23	2	3	29	M	421820.31	559965.99	170.34	0	0	170.34	170.34	2.45	167.89	0	167.89	0	0	0	0	2.45	167.89	0	167.89	6913	0	0	6913	6913	25	6888	0	6888	0	0	0	0	25
173	FCO0440	23_30	441413.33	4783180.03	453684.24	545110.58	263	1	262	23_30	173	23	2	3	30	M	453684.24	545110.58	83.69	0	0	119.84	83.14	11.73	71.96	36.7	108.65	0	0	0	0	11.18	71.96	36.7	108.65	2468.6	0	0	2899	2468.6	75	2393.6	430.4	2824	0	0	0	0	75
174	FCO0160	23_A03	428858.41	4772021.07	411379.04	509768.95	265	1	264	23_A03	175	23	2	3	0	L	411379.04	509768.95	40.71	0	0	119.52	40.71	17.45	23.25	78.81	102.06	0	0	0	0	17.45	23.25	78.81	102.06	643.8	0	0	3827.8	643.8	195	448.8	3184	3632.8	0	0	0	0	195
175	FCO0020	23_A05	414221.18	4766662.13	362825.51	493665.03	266	1	265	23_A05	176	23	2	3	0	M	362825.51	493665.03	595.66	0	0	568.99	565.37	10.09	585.57	3.61	589.18	0	0	0	0	8.45	556.92	3.61	560.53	18254.8	0	0	17431.6	17394	90	18164.8	37.6	18202.4	0	0	0	0	90
176	FCO0020	23_A09	414680.06	4762418.82	363902.8	479699.61	267	1	266	23_A09	177	23	2	3	0	M	363902.8	479699.61	155.26	0	0	155.26	155.26	0.55	154.72	0	154.72	0	0	0	0	0.55	154.72	0	154.72	4616	0	0	4616	4616	0	4616	0	4616	0	0	0	0	0
177	FCO0250	23_A12	437760.86	4764114.21	439786.35	482935.91	268	1	267	23_A12	178	23	2	3	0	M	439786.35	482935.91	112.85	0	0	112.85	112.85	48.54	64.31	0	64.31	0	0	0	0	48.54	64.31	0	64.31	1662.6	0	0	1662.6	1662.6	425	1237.6	0	1237.6	0	0	0	0	425
178	FCO0030	31_01	435884.44	4852357.48	442489.39	772564.55	269	1	268	31_01	179	31	3	1	1	M	442489.39	772564.55	108.43	0	0	64.91	64.91	0	108.43	0	108.43	0	0	0	0	0	64.91	0	64.91	3320	0	0	1740.8	1740.8	0	3320	0	3320	0	0	0	0	0
179	FCO0030	31_02	414599.52	4778375.76	365247.18	532049.54	270	1	269	31_02	180	31	3	1	2	M	365247.18	532049.54	122.48	0	0	122.48	122.48	0	122.48	0	122.48	0	0	0	0	0	122.48	0	122.48	3323.2	0	0	3323.2	3323.2	0	3323.2	0	3323.2	0	0	0	0	0
180	FCO0030	31_03	439165.05	4820675.97	450073.99	668325.76	271	1	270	31_03	181	31	3	1	3	M	450073.99	668325.76	145.23	0	0	145.23	145.23	0.82	144.41	0	144.41	0	0	0	0	0.82	144.41	0	144.41	3562.4	0	0	3562.4	3562.4	0	3562.4	0	3562.4	0	0	0	0	0
181	FCO0040	31_04	448519.45	4754133.85	474075.98	449113.48	272	1	271	31_04	182	31	3	1	4	M	474075.98	449113.48	127.82	0	0	132.81	121.04	6.82	121	11.77	132.77	0	0	0	0	6.54	114.49	11.77	126.26	3159.6	0	0	3192.4	3005.2	70	3089.6	187.2	3276.8	0	0	0	0	70
182	FMX0120	31_05	403308.49	4745496.25	324891.14	425336.35	273	1	272	31_05	183	31	3	1	5	M	324891.14	425336.35	85.47	0	0	45.16	45.16	6.82	78.65	1.79	80.44	0	0	0	0	0	45.16	0	45.16	2431	0	0	1056.8	1056.8	75	2356	40	2396	75	0	40	0	0
183	FCO0160	31_06	385205.7	4749098.64	265873.41	438985.73	274	1	273	31_06	184	31	3	1	6	M	265873.41	438985.73	153.58	0	0	75.61	75.61	0	153.58	0	153.58	0	0	0	0	0	75.61	0	75.61	4560	0	0	1886.4	1886.4	0	4560	0	4560	0	0	0	0	0
184	FCO0030	31_07	424310.86	4787211.03	397990.79	560052.4	275	1	274	31_07	185	31	3	1	7	M	397990.79	560052.4	193.12	0	0	189.71	189.71	1.09	192.03	0	192.03	0	0	0	0	0.55	189.16	0	189.16	5997	0	0	5900.2	5900.2	5	5992	0	5992	0	0	0	0	5
185	FMX0030	31_08	426086.65	4798238.13	404924.32	596043.26	276	1	275	31_08	186	31	3	1	8	M	404924.32	596043.26	109.21	0	0	87.71	87.71	0	109.21	0	109.21	0	0	0	0	0	87.71	0	87.71	3509.6	824	824	2685.6	2685.6	0	3509.6	0	3509.6	0	824	0	824	0
186	FCO0050	31_09	440030.52	4764798.19	447300.53	484951.34	277	1	276	31_09	187	31	3	1	9	M	447300.53	484951.34	243.28	0	0	247.74	243.28	2.45	240.83	4.46	245.29	0	0	0	0	2.45	240.83	4.46	245.29	8339	0	0	8443.8	8339	15	8324	104.8	8428.8	0	0	0	0	15
187	FCO0030	31_10	432270.24	4773339.61	422703.4	513750.79	278	1	277	31_10	188	31	3	1	10	M	422703.4	513750.79	191.64	0	0	165.47	165.47	18	173.64	0	173.64	0	0	0	0	0	165.47	0	165.47	5599.6	746	746	4853.6	4853.6	470	5129.6	0	5129.6	470	276	0	276	0
188	FCO0030	31_11	429177.13	4788669.68	414099.29	564347.48	279	1	278	31_11	189	31	3	1	11	M	414099.29	564347.48	235.58	0	0	227.09	227.09	6.82	228.76	0	228.76	0	0	0	0	0	227.09	0	227.09	7071	0	0	6807.2	6807.2	215	6856	0	6856	215	0	0	0	0
189	FCO0030	31_12	446233.44	4771231.04	468295.14	505429.99	280	1	279	31_12	190	31	3	1	12	M	468295.14	505429.99	124.27	0	0	119.36	119.36	5.45	118.81	0	118.81	0	0	0	0	0.55	118.81	0	118.81	3097.6	20	20	3077.6	3077.6	20	3077.6	0	3077.6	20	0	0	0	0
190	FCO0060	31_13	441082.9	4755774.75	449845.11	455244.43	281	1	280	31_13	191	31	3	1	13	M	449845.11	455244.43	202.28	0	0	202.28	202.28	9.27	193	0	193	0	0	0	0	9.27	193	0	193	6439.2	0	0	6439.2	6439.2	60	6379.2	0	6379.2	0	0	0	0	60
191	FCO0090	31_14	398807.47	4674534.9	302924.03	192976.97	282	1	281	31_14	192	31	3	1	14	M	302924.03	192976.97	193.83	0	0	167.78	163.76	37.63	156.19	4.02	160.21	0	0	0	0	13.91	149.85	4.02	153.87	4133	0	0	3821	3741.8	445	3688	79.2	3767.2	280	0	0	0	165
192	FCO0060	31_15	436579.97	4821559.03	441683.72	671481.35	283	1	282	31_15	193	31	3	1	15	M	441683.72	671481.35	193.3	0	0	163.51	163.51	26.18	167.12	2.02	169.14	0	0	0	0	0	163.51	0	163.51	5351.4	769	0	4608	4608	645	4706.4	25.6	4732	645	0	0	124	0
193	FCO0040	31_16	426627.75	4793380.4	406210.79	580055.37	284	1	283	31_16	194	31	3	1	16	M	406210.79	580055.37	175.44	0	0	131.44	131.44	21.82	153.63	0	153.63	0	0	0	0	2.45	128.99	0	128.99	4783.2	0	0	3582	3582	380	4403.2	0	4403.2	350	0	0	0	30
194	FCO0030	31_17	413434.53	4774634.07	361048.81	519893.74	285	1	284	31_17	195	31	3	1	17	M	361048.81	519893.74	195.59	0	0	192.32	192.32	3.27	192.32	0	192.32	0	0	0	0	0	192.32	0	192.32	5134.4	0	0	5134.4	5134.4	0	5134.4	0	5134.4	0	0	0	0	0
195	FCO0030	31_18	451189.39	4846168.72	492066.85	750734.04	286	1	285	31_18	196	31	3	1	18	M	492066.85	750734.04	123.3	0	0	52.13	52.13	6	117.3	4.02	121.32	0	0	0	0	0	52.13	0	52.13	3997.4	0	0	1361.6	1361.6	135	3862.4	96.8	3959.2	135	0	0	0	0
196	FCO0040	31_19	447330.48	4764500.82	471217.61	483241.89	287	1	286	31_19	197	31	3	1	19	M	471217.61	483241.89	196	0	0	194.63	194.63	7.09	188.91	0	188.91	0	0	0	0	5.73	188.91	0	188.91	5180.4	0	0	5180.4	5180.4	70	5110.4	0	5110.4	0	0	0	0	70
197	FCO0030	31_20	447248.05	4819575.97	476475.49	663907.27	288	1	287	31_20	198	31	3	1	20	M	476475.49	663907.27	147.75	0	0	152.56	147.75	10.64	137.11	4.81	141.92	0	0	0	0	10.64	137.11	4.81	141.92	3840	0	0	3956.8	3840	140	3700	116.8	3816.8	0	0	0	0	140
198	FCO0030	31_21	405816.18	4748016.75	333372.17	433351.04	289	1	288	31_21	199	31	3	1	21	M	333372.17	433351.04	137.37	0	0	137.37	137.37	0	137.37	0	137.37	0	0	0	0	0	137.37	0	137.37	3425.6	0	0	3425.6	3425.6	0	3425.6	0	3425.6	0	0	0	0	0
199	FCO0120	31_22	397768.01	4676372.42	299700.15	199112.49	290	1	289	31_22	200	31	3	1	22	M	299700.15	199112.49	210.72	0	0	189.16	168.72	25.09	185.63	20.44	206.06	0	0	0	0	10.09	158.63	20.44	179.07	5356.2	0	0	5126	4522.8	265	5091.2	603.2	5694.4	155	0	0	0	110
200	FCO0050	31_23	443091.27	4768638.09	457727.05	497239.94	291	1	290	31_23	201	31	3	1	23	M	457727.05	497239.94	110.27	0	0	96.18	94.04	13.64	96.63	2.14	98.77	0	0	0	0	4.91	89.14	2.14	91.27	2943.2	0	0	2722.4	2650.4	200	2743.2	72	2815.2	140	0	0	0	60
201	FMX0080	31_24	396867.06	4670814.8	296177.89	180967.05	292	1	291	31_24	202	31	3	1	24	M	296177.89	180967.05	153.18	0	0	275.87	87.07	11.18	141.99	188.81	330.8	0	0	0	0	4.36	82.7	188.81	271.51	3876	0	0	4201.2	2183.6	220	3656	2017.6	5673.6	150	0	0	0	70
202	FCO0030	31_25	419195.04	4774722.1	379953.08	519602.01	293	1	292	31_25	203	31	3	1	25	M	379953.08	519602.01	128.02	0	0	125.57	125.57	2.45	125.57	0	125.57	0	0	0	0	0	125.57	0	125.57	3489.6	0	0	3489.6	3489.6	0	3489.6	0	3489.6	0	0	0	0	0
203	FHD0090	31_26	393177.62	4667271.33	283709.89	169714.96	294	1	293	31_26	204	31	3	1	26	M	283709.89	169714.96	294.03	0	0	97.34	97.34	96.27	197.77	0	197.77	0	0	0	0	11.18	86.16	0	86.16	6660	0	0	2580.4	2580.4	1640	5020	0	5020	1470	0	0	0	170
204	FCO0030	31_27	433859.98	4849874.52	435600.9	764623.81	295	1	294	31_27	205	31	3	1	27	M	435600.9	764623.81	186.4	0	0	140.99	140.99	34.36	152.03	0	152.03	0	0	0	0	0	140.99	0	140.99	4792	0	0	3770.4	3770.4	660	4132	0	4132	660	0	0	0	0
205	FCO0030	31_28	413586.77	4777088.78	361795.57	527930.15	296	1	295	31_28	206	31	3	1	28	M	361795.57	527930.15	147.48	0	0	143.8	143.8	1.09	146.39	0	146.39	0	0	0	0	0	143.8	0	143.8	3515	0	0	3420.8	3420.8	15	3500	0	3500	15	0	0	0	0
206	FCO0030	31_29	408784.36	4800242.35	348375.41	604357.27	297	1	296	31_29	207	31	3	1	29	M	348375.41	604357.27	154.8	0	0	151.4	145.53	0	154.8	5.87	160.67	0	0	0	0	0	145.53	5.87	151.4	4685.6	0	0	4441.6	4354.4	0	4685.6	87.2	4772.8	0	0	0	0	0
207	FMX0070	31_30	400072.86	4672765.98	306896.31	187043.49	298	1	297	31_30	208	31	3	1	30	M	306896.31	187043.49	122.68	0	0	65.09	65.09	3.27	119.41	0	119.41	0	0	0	0	0	65.09	0	65.09	3132	0	0	1699.2	1699.2	0	3132	0	3132	0	0	0	0	0
208	FCO0160	32_02	399983.52	4675673.31	306899	196592.93	299	1	298	32_02	209	32	3	2	2	M	306899	196592.93	388.44	0	0	222.76	199.48	74.18	314.26	23.28	337.55	0	0	0	0	0	199.48	23.28	222.76	7504.4	0	0	4382.4	4125.6	750	6754.4	256.8	7011.2	750	0	0	0	0
209	FCO0130	32_03	437713.01	4757589.03	438972.81	461535.27	300	1	299	32_03	210	32	3	2	3	M	438972.81	461535.27	158.87	0	0	149.42	149.42	2.45	156.41	0	156.41	0	0	0	0	0.27	149.15	0	149.15	5020	0	0	4738.4	4738.4	0	5020	0	5020	0	0	0	0	0
210	FCO0110	32_04	443593.74	4768064.35	459317.69	495307.36	301	1	300	32_04	211	32	3	2	4	M	459317.69	495307.36	247.49	0	0	252.23	159.41	6	241.49	92.82	334.31	0	0	0	0	6	153.41	92.82	246.23	10392.8	0	0	12331.2	6577.6	40	10352.8	5753.6	16106.4	0	0	0	0	40
211	FCO0030	32_05	423489.14	4776408.15	394208.25	524700.11	302	1	301	32_05	212	32	3	2	5	M	394208.25	524700.11	104.16	0	0	101.71	101.71	9.27	94.89	0	94.89	0	0	0	0	6.82	94.89	0	94.89	2253	30	30	2223	2223	125	2128	0	2128	30	0	0	0	95
212	FCO0040	32_06	406841.9	4751660.92	337105.16	445201.58	303	1	302	32_06	213	32	3	2	6	M	337105.16	445201.58	174.9	0	0	174.35	174.35	5.18	169.72	0	169.72	0	0	0	0	4.64	169.72	0	169.72	4794.8	10	10	4784.8	4784.8	70	4724.8	0	4724.8	10	0	0	0	60
213	FCO0030	32_07	428250.54	4767932.59	408973.48	496418.77	304	1	303	32_07	214	32	3	2	7	M	408973.48	496418.77	172.5	0	0	160.65	160.65	29.18	143.32	0	143.32	0	0	0	0	24.82	135.83	0	135.83	4772	0	0	4434.8	4434.8	500	4272	0	4272	110	0	0	0	390
214	FCO0040	32_08	417391.31	4772443.4	373806.94	512309.2	305	1	304	32_08	215	32	3	2	8	M	373806.94	512309.2	48.89	0	0	10.48	10.48	0	48.89	0	48.89	0	0	0	0	0	10.48	0	10.48	1533.6	0	0	316.8	316.8	0	1533.6	0	1533.6	0	0	0	0	0
215	FCO0090	32_09	404501.23	4749404.32	329198.9	438035.7	306	1	305	32_09	216	32	3	2	9	M	329198.9	438035.7	144.34	0	0	129.77	129.77	12.27	132.07	4.45	136.52	0	0	0	0	4.36	125.41	0	125.41	4501.6	465	0	4105.4	4105.4	240	4261.6	68.8	4330.4	205	0	0	260	35
216	FCO0170	32_10	413781.89	4772982.69	362021.77	514441.94	307	1	306	32_10	217	32	3	2	10	M	362021.77	514441.94	360.11	0	0	282.29	250.48	6.82	353.29	31.81	385.1	0	0	0	0	0	250.48	31.81	282.29	15079.2	0	0	11225.6	11004.8	240	14839.2	220.8	15060	240	0	0	0	0
217	FCO0080	32_11	413932.44	4796402.93	364874.23	591246.25	308	1	307	32_11	218	32	3	2	11	M	364874.23	591246.25	120.89	0	0	220.92	73.04	9.27	111.62	147.88	259.5	0	0	0	0	6.82	66.22	147.88	214.1	4046	0	0	3939.8	2127.8	90	3956	1812	5768	15	0	0	0	75
218	FMX0250	32_12	433275.14	4848813.96	433576.51	761204.01	309	1	308	32_12	219	32	3	2	12	M	433576.51	761204.01	189.52	0	0	142.76	142.76	5.18	184.34	0	184.34	0	0	0	0	0	142.76	0	142.76	8002.4	0	0	5991.2	5991.2	80	7922.4	0	7922.4	80	0	0	0	0
219	FCO0040	32_13	448717.03	4847127.3	484053.89	754125.59	310	1	309	32_13	220	32	3	2	13	M	484053.89	754125.59	165.69	0	0	158.82	158.82	5.73	159.96	0	159.96	0	0	0	0	5.73	153.09	0	153.09	4910.2	0	0	4683.8	4683.8	55	4855.2	0	4855.2	0	0	0	0	55
220	FCO0130	32_15	425079.18	4774374.65	399219.19	517869.71	311	1	310	32_15	221	32	3	2	15	M	399219.19	517869.71	135.92	0	0	89.54	89.54	6.82	129.11	0	129.11	0	0	0	0	6.82	82.72	0	82.72	6742.4	0	0	4443.2	4443.2	80	6662.4	0	6662.4	0	0	0	0	80
221	FCO0030	32_16	424687.92	4787076.84	399214.05	559574.29	312	1	311	32_16	222	32	3	2	16	M	399214.05	559574.29	62.79	0	0	34.81	34.81	2.73	60.06	0	60.06	0	0	0	0	2.45	32.36	0	32.36	1683.4	948	948	735.4	735.4	25	1658.4	0	1658.4	0	948	0	948	25
222	FCO0020	32_17	411588.74	4766989.4	354223.56	495004.03	313	1	312	32_17	223	32	3	2	17	M	354223.56	495004.03	137.5	0	0	0	0	0	137.5	24.23	161.73	0	0	0	0	0	0	0	0	3790.4	0	0	0	0	0	3790.4	576	4366.4	0	0	576	0	0
223	FCO0150	32_18	393281.64	4667615.3	284086.31	170833.11	314	1	313	32_18	224	32	3	2	18	M	284086.31	170833.11	198.22	0	0	0	0	0.82	197.41	0	197.41	0	0	0	0	0	0	0	0	8688.8	0	0	0	0	0	8688.8	0	8688.8	0	0	0	0	0
224	FCO0020	32_19	420416.74	4776496.91	384139.21	525300.64	315	1	314	32_19	225	32	3	2	19	M	384139.21	525300.64	120.37	0	0	198.34	104.2	10.91	109.46	94.14	203.61	0	0	0	0	2.45	101.74	94.14	195.89	3397.6	0	0	4204.8	3274.4	20	3377.6	930.4	4308	0	0	0	0	20
225	FCO0140	32_20	424043.06	4761356.06	394509.2	475269.44	316	1	315	32_20	226	32	3	2	20	M	394509.2	475269.44	94.29	0	0	31.06	20.31	11.18	83.11	13.08	96.19	0	0	0	0	0	20.31	10.76	31.06	2761.2	0	0	983.2	584	150	2611.2	429.6	3040.8	150	0	0	0	0
226	FCO0070	32_21	444390.54	4762250.37	461347.09	476154.95	317	1	316	32_21	227	32	3	2	21	M	461347.09	476154.95	151.39	0	0	79.3	79.3	15.54	135.84	0	135.84	0	0	0	0	15.27	64.03	0	64.03	4918.6	0	0	2597	2597	325	4593.6	0	4593.6	0	0	0	0	325
227	FCO0080	32_22	443899.56	4757896.84	459298.66	461922.62	318	1	317	32_22	228	32	3	2	22	M	459298.66	461922.62	167.31	0	0	152.81	150.97	0	167.31	15.43	182.73	0	0	0	0	0	150.97	1.84	152.81	5199.2	0	708	4520	4491.2	0	5199.2	192	5391.2	0	708	0	0	0
228	FCO0130	32_24	400499.79	4754325.78	316570.46	454584.13	319	1	318	32_24	229	32	3	2	24	M	316570.46	454584.13	20.93	0	0	4.23	4.23	0	20.93	0	20.93	0	0	0	0	0	4.23	0	4.23	660	0	0	92.8	92.8	0	660	0	660	0	0	0	0	0
229	FCO0060	32_25	437112.82	4841398.89	445420.35	736499.77	320	1	319	32_25	230	32	3	2	25	M	445420.35	736499.77	250.54	0	0	263.68	242.99	0	250.54	20.68	271.22	0	0	0	0	0	242.99	20.68	263.68	10012	248	248	10305.6	9764	0	10012	541.6	10553.6	0	248	0	248	0
230	FCO0060	32_27	411129.3	4766470.96	352664.19	493349.8	321	1	320	32_27	231	32	3	2	27	M	352664.19	493349.8	87.18	0	0	64.24	48.15	0	87.18	16.08	103.27	0	0	0	0	0	48.15	16.08	64.24	3158.4	0	0	2352.8	2240	0	3158.4	112.8	3271.2	0	0	0	0	0
231	FCO0005	32_28	420538.49	4783453.66	385238.97	548107.45	322	1	321	32_28	232	32	3	2	28	M	385238.97	548107.45	210.89	0	0	114.77	114.77	68.72	142.17	0	142.17	0	0	0	0	2.45	112.31	0	112.31	7003.2	0	0	4254.8	4254.8	1900	5103.2	0	5103.2	1850	0	0	0	50
232	FCO0080	32_29	439494.6	4760642.55	445124.49	471372.95	323	1	322	32_29	233	32	3	2	29	M	445124.49	471372.95	101.73	0	0	101.73	101.73	3.55	98.18	0	98.18	0	0	0	0	3.55	98.18	0	98.18	2997.2	0	0	2997.2	2997.2	10	2987.2	0	2987.2	0	0	0	0	10
233	FCO0170	32_30	396135.23	4668669.38	293557.86	174001.32	324	1	323	32_30	234	32	3	2	30	M	293557.86	174001.32	268.78	0	0	54.07	54.07	58.36	210.42	0	210.42	0	0	0	0	0.27	53.8	0	53.8	8261.4	0	0	2429.6	2429.6	975	7286.4	0	7286.4	975	0	0	0	0
234	FMX0240	32_A02	416629.48	4783080.92	372379.54	547278.43	325	1	324	32_A02	235	32	3	2	0	M	372379.54	547278.43	17.38	0	0	0	0	0	17.38	0	17.38	0	0	0	0	0	0	0	0	508	508	508	0	0	0	508	0	508	0	508	0	508	0
235	FCO0180	32_A03	408686.9	4746850.38	342671.38	429234.74	326	1	325	32_A03	236	32	3	2	0	M	342671.38	429234.74	201.74	0	0	296.55	167.42	36.54	165.2	129.13	294.33	0	0	0	0	35.72	131.69	129.13	260.83	5145.6	0	0	8364	4056.8	640	4505.6	4307.2	8812.8	0	0	0	0	640
236	FMX0080	32_A05	398136.38	4662704.44	299517.01	154222.85	327	1	326	32_A05	237	32	3	2	0	M	299517.01	154222.85	241.25	0	0	202.23	200.56	22.63	218.61	1.68	220.29	0	0	0	0	9	191.56	1.68	193.24	7041.8	0	0	6079.2	6044	325	6716.8	35.2	6752	205	0	0	0	120
237	FCO0040	32_A07	413963.38	4763398.69	361650.73	482986.16	328	1	327	32_A07	238	32	3	2	0	M	361650.73	482986.16	107.26	0	0	56.31	51.86	0	107.26	4.45	111.71	0	0	0	0	0	51.86	4.45	56.31	4280	1832	1832	2538.4	2448	0	4280	90.4	4370.4	0	1832	0	1832	0
238	FCO0130	33_01	422133.54	4777976.07	389919.52	529979.66	329	1	328	33_01	239	33	3	3	1	M	389919.52	529979.66	62.9	0	0	6.91	6.91	2.45	60.45	6.49	66.94	0	0	0	0	2.45	4.46	0	4.46	1763.2	0	0	94.4	94.4	20	1743.2	108	1851.2	0	0	108	0	20
239	FCO0240	33_02	426058.06	4782037.79	403201.34	542907.74	330	1	329	33_02	240	33	3	3	2	M	403201.34	542907.74	134.82	0	0	63.8	23.48	52.36	82.46	40.32	122.78	0	0	0	0	0	23.48	40.32	63.8	4012	3072	3072	1388	940	1180	2832	448	3280	1180	1892	0	1892	0
242	FHD0110	33_06	409961.75	4799792.71	352191.84	602764	333	1	332	33_06	243	33	3	3	6	M	352191.84	602764	0	0	0	0	0	0	0	7.4	7.4	0	0	0	0	0	0	0	0	0	0	0	0	0	0	0	219.2	219.2	0	0	0	0	0
243	FCO0030	33_08	425863.93	4792098.28	403576.5	575926.74	334	1	333	33_08	244	33	3	3	8	M	403576.5	575926.74	226.01	0	0	319.67	225.73	0.27	225.73	93.94	319.67	0	0	0	0	0	225.73	93.94	319.67	10112	0	0	11176.8	10112	0	10112	1064.8	11176.8	0	0	0	0	0
244	FCO0010	33_09	441259.32	4784446.43	453306.3	549280.13	335	1	334	33_09	245	33	3	3	9	M	453306.3	549280.13	94	0	0	129.04	94	3.27	90.73	35.04	125.77	0	0	0	0	3.27	90.73	35.04	125.77	3826.8	0	0	4397.2	3826.8	10	3816.8	570.4	4387.2	0	0	0	0	10
245	FCO0030	33_10	428794.25	4771749.07	411141.18	508883.19	336	1	335	33_10	246	33	3	3	10	M	411141.18	508883.19	171.75	0	0	144.48	144.48	29.73	142.02	0	142.02	0	0	0	0	2.45	142.02	0	142.02	4213.6	350	350	3863.6	3863.6	400	3813.6	0	3813.6	350	0	0	0	50
246	FCO0130	33_11	424176.75	4768933.02	395711.06	500110.74	337	1	336	33_11	247	33	3	3	11	M	395711.06	500110.74	164.3	0	0	130.76	89.9	15.82	148.49	40.86	189.34	0	0	0	0	1.64	88.27	40.86	129.12	6033.4	0	0	4684.6	4186.2	195	5838.4	498.4	6336.8	180	0	0	0	15
247	FCO0030	33_12	415983.91	4767509.8	368693.12	496267.82	338	1	337	33_12	248	33	3	3	12	M	368693.12	496267.82	98.75	0	0	98.75	98.75	0.27	98.47	0	98.47	0	0	0	0	0.27	98.47	0	98.47	2496	0	0	2496	2496	0	2496	0	2496	0	0	0	0	0
248	FCO0010	33_14	429558.92	4770786.46	413552.64	505648.59	339	1	338	33_14	249	33	3	3	14	M	413552.64	505648.59	150.51	0	0	133.51	131.31	1.36	149.14	2.2	151.34	0	0	0	0	1.36	129.94	2.2	132.14	7004.8	0	0	6501.6	6461.6	0	7004.8	40	7044.8	0	0	0	0	0
249	FCO0320	33_17	428494.18	4798692.1	412866.67	597290.33	340	1	339	33_17	250	33	3	3	17	H	412866.67	597290.33	38.79	0	0	0	0	0	38.79	0	38.79	0	0	0	0	0	0	0	0	1401.6	0	0	0	0	0	1401.6	0	1401.6	0	0	0	0	0
250	FMX0030	33_18	427674.06	4790462.13	409349.32	570378.03	341	1	340	33_18	251	33	3	3	18	M	409349.32	570378.03	494.4	0	0	314.4	314.4	137.99	356.41	0	356.41	0	0	0	0	16.64	297.77	0	297.77	13707.8	0	0	10585.2	10585.2	1795	11912.8	0	11912.8	1605	0	0	0	190
251	FCO0170	33_19	418035.03	4771435.72	375816.92	508938.94	342	1	341	33_19	252	33	3	3	19	M	375816.92	508938.94	333.28	0	0	270.04	270.04	33.54	299.74	0	299.74	0	0	0	0	3	267.04	0	267.04	16570.4	0	0	14989.8	14989.8	540	16030.4	0	16030.4	515	0	0	0	25
252	FCO0330	33_22	434292.21	4854370.4	437468.86	779325.86	343	1	342	33_22	253	33	3	3	22	M	437468.86	779325.86	122.17	0	0	0	0	0	122.17	0	122.17	0	0	0	0	0	0	0	0	5336	5336	5336	0	0	0	5336	0	5336	0	5336	0	5336	0
253	FCO0440	33_23	439271.54	4782902.72	446630.86	544416.14	344	1	343	33_23	254	33	3	3	23	M	446630.86	544416.14	165.39	0	0	183.15	165.39	12.27	153.12	17.75	170.88	0	0	0	0	12.27	153.12	17.75	170.88	3880.4	0	0	4026.8	3880.4	30	3850.4	146.4	3996.8	0	0	0	0	30
254	FCO0030	33_24	430664.6	4767525.68	416851.38	494840.94	345	1	344	33_24	255	33	3	3	24	M	416851.38	494840.94	17.01	0	0	15.64	15.64	1.36	15.64	0	15.64	0	0	0	0	0	15.64	0	15.64	255.2	0	0	255.2	255.2	0	255.2	0	255.2	0	0	0	0	0
255	FCO0220	33_26	437679.24	4828180.13	445953.19	693087.63	346	1	345	33_26	256	33	3	3	26	M	445953.19	693087.63	31.63	0	0	31.63	31.63	11.18	20.45	0	20.45	0	0	0	0	11.18	20.45	0	20.45	659	0	0	659	659	175	484	0	484	0	0	0	0	175
256	FMX0250	33_27	447379.33	4854989.6	480453.62	780046.39	347	1	346	33_27	257	33	3	3	27	M	480453.62	780046.39	200.02	0	0	223.45	168.3	56.18	143.85	55.15	199	0	0	0	0	29.18	139.12	55.15	194.27	4846.4	0	0	5015.6	4185.2	1020	3826.4	830.4	4656.8	530	0	0	0	490
257	FCO0020	33_28	431478.37	4852157.48	428018.52	772349.89	348	1	347	33_28	258	33	3	3	28	M	428018.52	772349.89	255.9	0	0	155.32	155.32	7.91	247.99	0	247.99	0	0	0	0	7.91	147.41	0	147.41	8736.8	0	0	5300	5300	120	8616.8	0	8616.8	0	0	0	0	120
258	FMX0070	33_29	400052.37	4754147.57	315084.79	454044.78	349	1	348	33_29	259	33	3	3	29	M	315084.79	454044.78	63.57	0	0	87.47	63.57	0	63.57	23.89	87.47	0	0	0	0	0	63.57	23.89	87.47	3648	0	0	3915.2	3648	0	3648	267.2	3915.2	0	0	0	0	0
259	FCO0220	33_30	438210.63	4827100.11	447587.8	689492.03	350	1	349	33_30	260	33	3	3	30	M	447587.8	689492.03	78.68	0	0	73	73	12.54	66.13	0	66.13	0	0	0	0	10.09	62.91	0	62.91	1811	0	0	1690.2	1690.2	215	1596	0	1596	40	0	0	0	175
260	FCO0030	33_A01	438576.92	4854181.99	451502.81	778278.88	351	1	350	33_A01	261	33	3	3	0	M	451502.81	778278.88	196.42	0	0	196.42	196.42	0	196.42	0	196.42	0	0	0	0	0	196.42	0	196.42	9050.4	0	0	9050.4	9050.4	0	9050.4	0	9050.4	0	0	0	0	0
261	FCO0160	33_A06	429282.96	4770112.12	412579.52	503464.35	352	1	351	33_A06	262	33	3	3	0	M	412579.52	503464.35	10.82	0	0	6.4	6.4	0.82	10	0	10	0	0	0	0	0.82	5.59	0	5.59	248.8	0	0	109.6	109.6	0	248.8	0	248.8	0	0	0	0	0
262	FCO0320	33_A07	426105.27	4795817.14	404742.02	588100.49	353	1	352	33_A07	263	33	3	3	0	M	404742.02	588100.49	85.27	0	0	69.98	64.44	16.64	68.64	5.54	74.18	0	0	0	0	12.27	52.17	5.54	57.71	2390.6	704	704	1761	1686.6	285	2105.6	74.4	2180	140	564	0	564	145
263	FCO0020	33_A08	449912.75	4853616.49	488625.28	775289.27	354	1	353	33_A08	264	33	3	3	0	M	488625.28	775289.27	256.05	0	0	256.05	256.05	7.91	248.14	0	248.14	0	0	0	0	7.91	248.14	0	248.14	12318.2	0	0	12318.2	12318.2	135	12183.2	0	12183.2	0	0	0	0	135
264	FCO0030	33_A10	437447.71	4844656.6	446845.13	747150.85	355	1	354	33_A10	265	33	3	3	0	M	446845.13	747150.85	183.24	0	0	302.26	166.74	9.82	173.42	135.52	308.94	0	0	0	0	7.36	159.37	135.52	294.9	7789.8	0	0	8634.4	7301.6	145	7644.8	1332.8	8977.6	45	0	0	0	100
265	FCO0160	33_A11	418565.51	4774403.84	377856.06	518621.47	356	1	355	33_A11	266	33	3	3	0	M	377856.06	518621.47	45.61	0	0	82.26	0	0	45.61	82.26	127.87	0	0	0	0	0	0	82.26	82.26	1167.2	0	0	1201.6	0	0	1167.2	1201.6	2368.8	0	0	0	0	0
266	FCO0240	33_A15	441195.3	4749951.16	449627.82	436128.54	357	1	356	33_A15	267	33	3	3	0	M	449627.82	436128.54	306.01	0	0	695.82	213.36	53.72	252.29	482.46	734.74	0	0	0	0	0	213.36	482.46	695.82	8801	1621	1621	14617.6	7180	585	8216	7437.6	15653.6	585	1036	0	1036	0
267	FMX0250	33_A16	431846.26	4854864.07	429496.25	781189.89	358	1	357	33_A16	268	33	3	3	0	M	429496.25	781189.89	74.55	0	0	0	0	0	74.55	0	74.55	0	0	0	0	0	0	0	0	2763.2	0	0	0	0	0	2763.2	0	2763.2	0	0	0	0	0
268	FCO0050	41_01	451374.56	4848671.36	492924.73	758923.79	359	1	358	41_01	269	41	4	1	1	M	492924.73	758923.79	246.61	0	0	235.85	229.19	0	246.61	6.66	253.27	0	0	0	0	0	229.19	6.66	235.85	9067.2	0	0	8625.6	8473.6	0	9067.2	152	9219.2	0	0	0	0	0
269	FMX0040	41_02	396293.91	4664036.4	293606.46	158781.64	360	1	359	41_02	270	41	4	1	2	M	293606.46	158781.64	283.05	0	0	16.03	16.03	68.72	214.32	2.33	216.65	0	0	0	0	0	16.03	0	16.03	8289.2	7794	0	518.4	518.4	910	7379.2	23.2	7402.4	910	0	0	6884	0
270	FCO0050	41_03	440275.72	4820240.4	453673.24	666785.73	361	1	360	41_03	271	41	4	1	3	M	453673.24	666785.73	133.22	0	0	114.26	105.51	0	133.22	8.75	141.97	0	0	0	0	0	105.51	8.75	114.26	4840.8	0	0	3914.4	3713.6	0	4840.8	200.8	5041.6	0	0	0	0	0
271	FMX0160	41_04	409336.15	4745906.99	344705.85	426074.4	362	1	361	41_04	272	41	4	1	4	M	344705.85	426074.4	356.79	0	0	39.53	0	42	314.79	44.42	359.21	0	0	0	0	0	0	39.53	39.53	10271.4	0	0	281.6	0	605	9666.4	366.4	10032.8	605	0	0	0	0
272	FCO0040	41_05	417923.92	4772810.45	375590.98	513459.54	363	1	362	41_05	273	41	4	1	5	M	375590.98	513459.54	131.05	0	0	109.08	109.08	0	131.05	0	131.05	0	0	0	0	0	109.08	0	109.08	3884	668	668	3216	3216	0	3884	0	3884	0	668	0	668	0
273	FCO0040	41_06	415556.93	4771607.54	367705.6	509752.31	364	1	363	41_06	274	41	4	1	6	M	367705.6	509752.31	160.77	0	0	123.95	123.95	36.82	123.95	0	123.95	0	0	0	0	0	123.95	0	123.95	4857.4	755	755	4102.4	4102.4	755	4102.4	0	4102.4	755	0	0	0	0
274	FCO0210	41_07	442343.46	4772255.27	455637.55	509180.79	365	1	364	41_07	275	41	4	1	7	M	455637.55	509180.79	239.65	0	0	197.81	191.92	23.45	216.2	5.89	222.09	0	0	0	0	3	188.92	5.89	194.81	9274.8	0	0	7973	7797	590	8684.8	176	8860.8	565	0	0	0	25
275	FCO0050	41_08	391237.22	4738081.58	284542.01	402235.41	366	1	365	41_08	276	41	4	1	8	M	284542.01	402235.41	253.25	0	0	252.98	252.98	3	250.25	0	250.25	0	0	0	0	2.73	250.25	0	250.25	8011.4	0	0	8011.4	8011.4	5	8006.4	0	8006.4	0	0	0	0	5
276	FCO0050	41_09	445381.65	4846405.97	473042.19	752093.74	367	1	366	41_09	277	41	4	1	9	M	473042.19	752093.74	223.64	0	0	214.18	214.18	20.45	203.19	0	203.19	0	0	0	0	20.45	193.73	0	193.73	7473	0	0	7107.4	7107.4	405	7068	0	7068	0	0	0	0	405
277	FCO0440	41_10	437519.41	4787277.65	441323.15	558942.86	368	1	367	41_10	278	41	4	1	10	M	441323.15	558942.86	183.87	0	0	100.58	100.58	12.54	171.32	0	171.32	0	0	0	0	10.09	90.49	0	90.49	5762	0	0	2967.6	2967.6	110	5652	0	5652	40	0	0	0	70
278	FCO0050	41_11	445829.04	4768861.51	466730.47	497697.67	369	1	368	41_11	279	41	4	1	11	M	466730.47	497697.67	186.97	0	0	185.61	185.61	0.27	186.7	0	186.7	0	0	0	0	0.27	185.33	0	185.33	6548.8	0	0	6522.4	6522.4	0	6548.8	0	6548.8	0	0	0	0	0
279	FCO0040	41_12	434927.83	4853015.08	439417.8	774817.1	370	1	369	41_12	280	41	4	1	12	M	439417.8	774817.1	236.62	0	0	142.13	139.93	27.27	209.35	2.2	211.55	0	0	0	0	0	139.93	2.2	142.13	8152.2	0	0	5240.8	5174.4	585	7567.2	66.4	7633.6	585	0	0	0	0
280	FCO0050	41_14	454605.99	4852570.18	503913.55	771387.83	371	1	370	41_14	281	41	4	1	14	M	503913.55	771387.83	203.8	0	0	205.41	199.57	0	203.8	5.83	209.63	0	0	0	0	0	199.57	5.83	205.41	7002.4	0	0	6967.2	6853.6	0	7002.4	113.6	7116	0	0	0	0	0
281	FCO0040	41_15	444042.65	4822723.7	466277.52	674553.05	372	1	371	41_15	282	41	4	1	15	M	466277.52	674553.05	250.88	0	0	247.11	247.11	12.54	238.34	0	238.34	0	0	0	0	12.54	234.56	0	234.56	7272.4	0	0	7141.2	7141.2	190	7082.4	0	7082.4	0	0	0	0	190
282	FCO0050	41_16	419994.43	4781375.82	383245.22	541346.69	373	1	372	41_16	283	41	4	1	16	M	383245.22	541346.69	210.66	0	0	41.72	41.72	2.45	208.2	7.6	215.8	0	0	0	0	2.45	39.27	0	39.27	9260	0	7760	1500	1500	20	9240	232.8	9472.8	0	7760	0	0	20
283	FCO0040	41_17	410954.13	4762419.22	351680.83	480076.86	374	1	373	41_17	284	41	4	1	17	M	351680.83	480076.86	167.1	0	0	178.86	167.1	0.27	166.82	11.77	178.59	0	0	0	0	0.27	166.82	11.77	178.59	6247.2	0	0	6608.8	6247.2	0	6247.2	361.6	6608.8	0	0	0	0	0
284	FCO0040	41_18	441963.64	4783851.15	455556.83	547256.71	375	1	374	41_18	285	41	4	1	18	M	455556.83	547256.71	271.86	0	0	286.28	271.86	0	271.86	14.42	286.28	0	0	0	0	0	271.86	14.42	286.28	8966.4	0	0	9273.6	8966.4	0	8966.4	307.2	9273.6	0	0	0	0	0
285	FCO0040	41_19	424637.14	4797066.42	400052.12	592345.75	376	1	375	41_19	286	41	4	1	19	M	400052.12	592345.75	208.21	0	0	204.57	200.12	0	208.21	4.45	212.66	0	0	0	0	0	200.12	4.45	204.57	7040.8	304	304	6809.6	6736.8	0	7040.8	72.8	7113.6	0	304	0	304	0
286	FCO0040	41_20	441604.87	4820610.59	458069.89	667866.62	377	1	376	41_20	287	41	4	1	20	M	458069.89	667866.62	226.96	0	0	224.65	222.33	9.82	217.15	2.33	219.47	0	0	0	0	9.82	212.51	2.33	214.83	6914.2	136	136	6856.6	6778.2	135	6779.2	78.4	6857.6	0	136	0	136	135
287	FMX0050	41_21	442887.28	4847227.8	464943.44	755039	378	1	377	41_21	288	41	4	1	21	M	464943.44	755039	230.86	0	0	230.86	230.86	6.82	224.04	0	224.04	0	0	0	0	6.82	224.04	0	224.04	7170.4	0	0	7170.4	7170.4	140	7030.4	0	7030.4	0	0	0	0	140
288	FCO0040	41_22	424729.78	4797085.98	400357.95	592400.6	379	1	378	41_22	289	41	4	1	22	M	400357.95	592400.6	138.97	0	0	82.59	76.58	1.09	137.88	6.01	143.89	0	0	0	0	1.09	75.49	6.01	81.5	4994	0	0	2605.2	2463.6	10	4984	141.6	5125.6	0	0	0	0	10
289	FCO0040	41_24	447362.95	4857099.46	480611.09	786967.93	380	1	379	41_24	290	41	4	1	24	M	480611.09	786967.93	213.17	0	0	216.32	213.17	0	213.17	3.15	216.32	0	0	0	0	0	213.17	3.15	216.32	7696	0	0	7782.4	7696	0	7696	86.4	7782.4	0	0	0	0	0
290	FCO0040	41_25	424823.52	4781439.68	399091.66	541070.07	381	1	380	41_25	291	41	4	1	25	M	399091.66	541070.07	204.58	0	0	190.42	186.26	0	204.58	4.16	208.74	0	0	0	0	0	186.26	4.16	190.42	7949.6	784	784	7258.4	7165.6	0	7949.6	92.8	8042.4	0	784	0	784	0
291	FCO0050	41_26	455203.98	4853422.45	505960.15	774123.27	382	1	381	41_26	292	41	4	1	26	M	505960.15	774123.27	102.49	0	0	92.96	92.96	0	102.49	0	102.49	0	0	0	0	0	92.96	0	92.96	3962.4	0	0	3608.8	3608.8	0	3962.4	0	3962.4	0	0	0	0	0
292	FCO0040	41_27	417138.34	4772439.7	372976.79	512322.54	383	1	382	41_27	293	41	4	1	27	M	372976.79	512322.54	176.37	0	0	178.7	176.37	0	176.37	2.33	178.7	0	0	0	0	0	176.37	2.33	178.7	6088.8	0	0	6148.8	6088.8	0	6088.8	60	6148.8	0	0	0	0	0
293	FCO0060	41_28	422157.66	4770470.24	389242.79	505356.57	384	1	383	41_28	294	41	4	1	28	M	389242.79	505356.57	207.8	0	0	80.85	75.57	4.36	203.44	10.52	213.96	0	0	0	0	4.36	71.2	5.28	76.48	6448.4	0	4320	2217.2	2128.4	50	6398.4	191.2	6589.6	0	4320	0	0	50
294	FCO0040	41_29	435379.78	4768812.94	432448.24	498589.06	385	1	384	41_29	295	41	4	1	29	M	432448.24	498589.06	120.35	0	0	112.63	112.63	0.27	120.07	0	120.07	0	0	0	0	0.27	112.36	0	112.36	3428.8	0	0	3127.2	3127.2	0	3428.8	0	3428.8	0	0	0	0	0
295	FCO0040	41_30	424810.65	4758620.26	396751.48	466217.62	386	1	385	41_30	296	41	4	1	30	M	396751.48	466217.62	140.14	0	0	136.75	130.69	0.27	139.87	6.06	145.93	0	0	0	0	0	130.69	6.06	136.75	5078.4	0	0	4820	4720	0	5078.4	100	5178.4	0	0	0	0	0
296	FCO0040	41_A01	432156.98	4850279.4	430056.03	766122.28	387	1	386	41_A01	297	41	4	1	0	M	430056.03	766122.28	186.34	0	0	80.35	80.35	14.18	172.16	4.54	176.7	0	0	0	0	0	80.35	0	80.35	5525.2	0	0	2544	2544	270	5255.2	75.2	5330.4	270	0	0	0	0
297	FCO0050	41_A12	407604.81	4747109.76	339147.91	430194.97	388	1	387	41_A12	298	41	4	1	0	M	339147.91	430194.97	233.58	0	0	247.13	233.58	0	233.58	13.55	247.13	0	0	0	0	0	233.58	13.55	247.13	8472.8	0	0	8770.4	8472.8	0	8472.8	297.6	8770.4	0	0	0	0	0
298	FCO0080	42_01	413712.26	4784908.36	362994.94	553566.31	389	1	388	42_01	299	42	4	2	1	M	362994.94	553566.31	143.05	0	0	90.75	80.7	13.36	129.69	10.05	139.74	0	0	0	0	4.64	76.06	10.05	86.11	5637.6	0	0	3619.6	3538	220	5417.6	81.6	5499.2	150	0	0	0	70
299	FMX0050	42_02	426236.84	4782897.75	403874.28	545710.54	390	1	389	42_02	300	42	4	2	2	M	403874.28	545710.54	164.02	0	0	125.41	96.68	0	164.02	28.73	192.75	0	0	0	0	0	96.68	28.73	125.41	5878.4	2472	2472	3776	3406.4	0	5878.4	369.6	6248	0	2472	0	2472	0
300	FCO0090	42_03	403934.85	4749741.58	327375.1	439199.27	391	1	390	42_03	301	42	4	2	3	M	327375.1	439199.27	62.18	0	0	135.81	62.18	17.18	45	73.63	118.63	0	0	0	0	17.18	45	73.63	118.63	2126.6	0	0	4962.6	2126.6	185	1941.6	2836	4777.6	0	0	0	0	185
301	FCO0320	42_04	432819.38	4791789.38	426359.84	574214.28	392	1	391	42_04	302	42	4	2	4	M	426359.84	574214.28	106.96	0	0	106.96	106.96	0	106.96	0	106.96	0	0	0	0	0	106.96	0	106.96	4532.8	0	0	4532.8	4532.8	0	4532.8	0	4532.8	0	0	0	0	0
302	NR0000	42_06	403999.23	4750789.82	327692.23	442631.35	393	1	392	42_06	303	42	4	2	6	M	327692.23	442631.35	242.24	0	0	146.55	146.55	0	242.24	14.93	257.17	0	0	0	0	0	146.55	0	146.55	12025.6	0	0	9060	9060	0	12025.6	416	12441.6	0	0	416	0	0
303	FCO0040	42_07	425138.97	4791068.14	401095.01	572620.71	394	1	393	42_07	304	42	4	2	7	M	401095.01	572620.71	262.65	0	0	207.63	207.63	33.27	229.38	0	229.38	0	0	0	0	17.18	190.45	0	190.45	11128.8	1557	1557	9571.8	9571.8	620	10508.8	0	10508.8	305	1252	0	1252	315
304	FCO0250	42_08	442986.84	4850699.36	465617.62	766415.07	395	1	394	42_08	305	42	4	2	8	M	465617.62	766415.07	239.59	0	0	176.84	168.65	14.73	224.86	8.19	233.06	0	0	0	0	7.91	160.74	8.19	168.93	9370.8	0	0	7194.6	7041	250	9120.8	153.6	9274.4	125	0	0	0	125
305	FCO0060	42_09	431959.01	4853701.44	429749.58	777365.51	396	1	395	42_09	306	42	4	2	9	M	429749.58	777365.51	122.24	0	0	22.7	22.7	0	122.24	7.8	130.04	0	0	0	0	0	22.7	0	22.7	4350.4	0	0	673.6	673.6	0	4350.4	130.4	4480.8	0	0	0	0	0
306	FCO0110	42_10	391487.68	4724119.7	283947.66	356408.37	397	1	396	42_10	307	42	4	2	10	M	283947.66	356408.37	252.81	0	0	440.98	226.76	13.91	238.9	214.22	453.12	0	0	0	0	0	226.76	214.22	440.98	7016.8	0	0	9196.8	6701.6	160	6856.8	2495.2	9352	160	0	0	0	0
307	FCO0020	42_11	435795.01	4796201.52	436563.52	588387.59	398	1	397	42_11	308	42	4	2	11	M	436563.52	588387.59	117.68	0	0	69.4	69.4	10.91	106.77	0	106.77	0	0	0	0	8.18	61.22	0	61.22	3136	0	0	1421.2	1421.2	120	3016	0	3016	30	0	0	0	90
308	FCO0240	42_12	441224.68	4753494.59	450080.81	447750.02	399	1	398	42_12	309	42	4	2	12	M	450080.81	447750.02	173.95	0	0	169.9	140.68	30.82	143.13	29.23	172.36	0	0	0	0	0	140.68	29.23	169.9	5011.4	0	0	4511.2	4239.2	725	4286.4	272	4558.4	725	0	0	0	0
309	FCO0050	42_14	424518.85	4791871.77	399141.81	575319.05	400	1	399	42_14	310	42	4	2	14	M	399141.81	575319.05	123.72	0	0	106.52	75.37	0	123.72	31.16	154.88	0	0	0	0	0	75.37	31.16	106.52	5325.6	0	0	3824.8	3092	0	5325.6	732.8	6058.4	0	0	0	0	0
310	FCO0040	42_16	440529.89	4821521.84	454635.41	670963.27	401	1	400	42_16	311	42	4	2	16	M	454635.41	670963.27	176.26	0	0	178.28	176.26	0.82	175.44	2.02	177.46	0	0	0	0	0.82	175.44	2.02	177.46	6261.2	0	0	6299.6	6261.2	10	6251.2	38.4	6289.6	0	0	0	0	10
311	FCO0050	42_17	423740.8	4783871.91	395784.97	549157.07	402	1	401	42_17	312	42	4	2	17	M	395784.97	549157.07	177	0	0	202.2	141.77	0.27	176.72	66.89	243.62	0	0	0	0	0	141.77	60.43	202.2	6870.4	0	0	6868	5415.2	0	6870.4	1500.8	8371.2	0	0	48	0	0
312	FCO0280	42_18	440494.03	4748212.81	447152.29	430496.29	403	1	402	42_18	313	42	4	2	18	M	447152.29	430496.29	209.48	0	0	203.26	201.53	17.45	192.03	1.73	193.76	0	0	0	0	17.45	184.08	1.73	185.81	6535.4	256	256	6305.8	6279.4	105	6430.4	26.4	6456.8	0	256	0	256	105
313	FCO0050	42_19	437486.08	4856181.12	448125.33	784944.74	404	1	403	42_19	314	42	4	2	19	M	448125.33	784944.74	80.01	0	0	73.41	73.41	0	80.01	0	80.01	0	0	0	0	0	73.41	0	73.41	2928	0	0	2710.4	2710.4	0	2928	0	2928	0	0	0	0	0
314	FCO0050	42_20	444623.43	4851895.52	471105.08	770174.33	405	1	404	42_20	315	42	4	2	20	M	471105.08	770174.33	25.57	0	0	20.04	20.04	0	25.57	0	25.57	0	0	0	0	0	20.04	0	20.04	784	0	0	664.8	664.8	0	784	0	784	0	0	0	0	0
315	FMX0080	42_22	437960.07	4763797.01	440407.93	481875.32	406	1	405	42_22	316	42	4	2	22	M	440407.93	481875.32	290.35	0	0	275.68	262.57	7.64	282.71	17.22	299.93	0	0	0	0	7.64	254.93	13.12	268.05	10962.2	0	0	10379.8	10079.8	75	10887.2	379.2	11266.4	0	0	0	0	75
316	FCO0050	42_23	443619.53	4855282.15	468151.56	781382.26	407	1	406	42_23	317	42	4	2	23	M	468151.56	781382.26	68.07	0	0	11.88	11.88	0	68.07	0	68.07	0	0	0	0	0	11.88	0	11.88	2924.8	0	0	542.4	542.4	0	2924.8	0	2924.8	0	0	0	0	0
317	FCO0080	42_24	421552.98	4779996.47	388218.59	536665.34	408	1	407	42_24	318	42	4	2	24	M	388218.59	536665.34	80.88	0	0	7.1	7.1	6.82	74.06	0	74.06	0	0	0	0	0	7.1	0	7.1	2882.2	2719	2719	163.2	163.2	135	2747.2	0	2747.2	135	2584	0	2584	0
318	FCO0060	42_25	439055.31	4787020.72	446335.34	557945.77	409	1	408	42_25	319	42	4	2	25	M	446335.34	557945.77	237.14	0	0	237.14	237.14	0.27	236.87	0	236.87	0	0	0	0	0.27	236.87	0	236.87	8483.2	0	0	8483.2	8483.2	0	8483.2	0	8483.2	0	0	0	0	0
319	FCO0150	42_26	421478.04	4856288.72	395634.35	786900.8	410	1	409	42_26	320	42	4	2	26	M	395634.35	786900.8	94.07	0	0	16.59	16.59	0	94.07	17.63	111.7	0	0	0	0	0	16.59	0	16.59	3092.8	0	0	682.4	682.4	0	3092.8	184.8	3277.6	0	0	0	0	0
320	FMX0090	42_27	394397.59	4661916.16	287167.33	152017.06	411	1	410	42_27	321	42	4	2	27	M	287167.33	152017.06	201.94	0	0	0	0	8.73	193.21	3.57	196.78	0	0	0	0	0	0	0	0	7238.4	7308	0	0	0	140	7098.4	69.6	7168	140	0	0	7168	0
321	FCO0140	42_30	413906.72	4768181.68	361947.25	498681.18	412	1	411	42_30	322	42	4	2	30	M	361947.25	498681.18	143.86	0	0	135.94	135.94	17.45	126.4	1.47	127.87	0	0	0	0	13.64	122.31	0	122.31	5311.8	0	123	5188.8	5188.8	435	4876.8	42.4	4919.2	35	88	0	0	400
323	FMX0040	42_A02	419830.29	4786784.82	383251.31	559105.23	414	1	413	42_A02	324	42	4	2	0	M	383251.31	559105.23	141.84	0	0	0	0	0	141.84	0	141.84	0	0	0	0	0	0	0	0	5981.6	0	0	0	0	0	5981.6	0	5981.6	0	0	0	0	0
324	FCO0190	42_A03	436571.1	4821666.89	441665.41	671836.02	415	1	414	42_A03	325	42	4	2	0	M	441665.41	671836.02	130.61	0	0	165.94	59.89	0	130.61	106.05	236.66	0	0	0	0	0	59.89	106.05	165.94	5153.6	0	0	5240	2204	0	5153.6	3036	8189.6	0	0	0	0	0
325	FCO0050	42_A04	445961.42	4852554.2	475559.37	772200.71	416	1	415	42_A04	326	42	4	2	0	M	475559.37	772200.71	231.04	0	0	250.53	231.04	4.36	226.68	19.49	246.17	0	0	0	0	4.36	226.68	19.49	246.17	8984.4	0	0	9539.6	8984.4	50	8934.4	555.2	9489.6	0	0	0	0	50
326	FCO0050	42_A06	437415.06	4754710.5	437705.62	452122.25	417	1	416	42_A06	327	42	4	2	0	M	437705.62	452122.25	134.49	0	0	128.41	128.41	4.36	130.12	0	130.12	0	0	0	0	4.36	124.05	0	124.05	4428.4	0	0	4166.8	4166.8	50	4378.4	0	4378.4	0	0	0	0	50
327	FCO0030	43_01	443426.92	4848503.95	466841.14	759170.49	419	1	418	43_01	329	43	4	3	1	M	466841.14	759170.49	198.57	0	0	160.55	160.55	0	198.57	0	198.57	0	0	0	0	0	160.55	0	160.55	9210.4	0	0	7293.6	7293.6	0	9210.4	0	9210.4	0	0	0	0	0
328	FCO0040	43_03	426837.05	4767026.54	404245.6	493589	420	1	419	43_03	330	43	4	3	3	M	404245.6	493589	227.24	0	0	295.31	227.24	3.55	223.7	68.07	291.77	0	0	0	0	3.55	223.7	68.07	291.77	9751.4	0	0	13533	9751.4	45	9706.4	3781.6	13488	0	0	0	0	45
329	FCO0320	43_04	426977.31	4796063.54	407627.11	588821.04	421	1	420	43_04	331	43	4	3	4	M	407627.11	588821.04	184.4	0	0	148.02	148.02	0	184.4	0	184.4	0	0	0	0	0	148.02	0	148.02	6902.4	1292	1292	5610.4	5610.4	0	6902.4	0	6902.4	0	1292	0	1292	0
330	FCO0440	43_05	431667.54	4786234.53	422023.28	556109.46	422	1	421	43_05	332	43	4	3	5	M	422023.28	556109.46	85.25	0	0	218.2	85.25	0.82	84.43	132.95	217.38	0	0	0	0	0.82	84.43	132.95	217.38	3528	0	0	5533.6	3528	0	3528	2005.6	5533.6	0	0	0	0	0
332	FCO0220	43_07	444762.15	4822397.66	468604.74	673411.52	424	1	423	43_07	334	43	4	3	7	M	468604.74	673411.52	169.42	0	0	146.34	146.34	0	169.42	0	169.42	0	0	0	0	0	146.34	0	146.34	5821.6	880	880	4941.6	4941.6	0	5821.6	0	5821.6	0	880	0	880	0
333	FCO0240	43_09	413244.84	4780869.14	361054.9	540364.55	425	1	424	43_09	335	43	4	3	9	M	361054.9	540364.55	65.08	0	0	38.72	38.72	0	65.08	0	65.08	0	0	0	0	0	38.72	0	38.72	2440.8	0	0	1529.6	1529.6	0	2440.8	0	2440.8	0	0	0	0	0
334	FCO0150	43_10	428228.21	4765713.44	408676.79	489141.49	426	1	425	43_10	336	43	4	3	10	M	408676.79	489141.49	109.44	0	0	47.73	47.73	45	64.44	0	64.44	0	0	0	0	45	2.74	0	2.74	2659.8	0	0	494.2	494.2	455	2204.8	0	2204.8	0	0	0	0	455
335	FCO0240	43_11	441934.96	4750409.49	452100.47	437557.67	427	1	426	43_11	337	43	4	3	11	M	452100.47	437557.67	70.74	0	0	58.06	58.06	8.45	62.29	1.73	64.02	0	0	0	0	6.54	51.51	0	51.51	2273.6	0	0	1996.8	1996.8	40	2233.6	24.8	2258.4	0	0	0	0	40
336	FCO0020	43_13	439615.51	4751569.26	444608.09	441595.82	428	1	427	43_13	338	43	4	3	13	M	444608.09	441595.82	110.14	0	0	102.88	99.11	8.73	101.41	11.96	113.38	0	0	0	0	7.91	91.2	3.77	94.97	3242.6	396	0	3037.8	2916.2	85	3157.6	191.2	3348.8	0	0	0	396	85
337	FCO0250	43_14	439895.78	4847792.97	455188.52	757192.29	429	1	428	43_14	339	43	4	3	14	M	455188.52	757192.29	185.83	0	0	65.52	65.52	1.09	184.74	1.37	186.11	0	0	0	0	1.09	64.43	0	64.43	6270.6	0	0	2209	2209	5	6265.6	16.8	6282.4	0	0	0	0	5
338	FCO0220	43_15	442634.97	4824958.97	461884.55	682025.71	430	1	429	43_15	340	43	4	3	15	M	461884.55	682025.71	106.09	0	0	17.89	17.89	33.82	72.28	0	72.28	0	0	0	0	0	17.89	0	17.89	2503.8	0	0	349.6	349.6	675	1828.8	0	1828.8	675	0	0	0	0
339	FCO0050	43_16	437654.68	4821561.55	445208.93	671381.87	431	1	430	43_16	341	43	4	3	16	M	445208.93	671381.87	243.63	0	0	242.28	238.17	37.09	206.54	4.11	210.64	0	0	0	0	31.63	206.54	4.11	210.64	9260	75	75	9239.4	9185	700	8560	54.4	8614.4	75	0	0	0	625
340	FCO0120	43_19	446054.84	4754921	466069.84	451943.55	432	1	431	43_19	342	43	4	3	19	M	466069.84	451943.55	164.77	0	0	168.6	164.5	0.27	164.5	4.11	168.6	0	0	0	0	0	164.5	4.11	168.6	6389.6	0	0	6518.4	6389.6	0	6389.6	128.8	6518.4	0	0	0	0	0
341	FCO0130	43_20	430264.63	4829302.04	421746.78	697510.79	433	1	432	43_20	343	43	4	3	20	M	421746.78	697510.79	151.08	0	0	139.83	139.83	0.55	150.54	0	150.54	0	0	0	0	0.55	139.28	0	139.28	7812.8	0	0	7475.2	7475.2	0	7812.8	0	7812.8	0	0	0	0	0
342	FCO0140	43_21	429798.26	4759981.67	413249.91	470181.07	434	1	433	43_21	344	43	4	3	21	M	413249.91	470181.07	138.31	0	0	0	0	0	138.31	0	138.31	0	0	0	0	0	0	0	0	6325.6	0	0	0	0	0	6325.6	0	6325.6	0	0	0	0	0
343	FCO0250	43_22	434185.27	4851305.7	436811.16	769285.13	435	1	434	43_22	345	43	4	3	22	H	436811.16	769285.13	102.69	0	0	0	0	7.91	94.79	0	94.79	0	0	0	0	0	0	0	0	4812.8	0	0	0	0	100	4712.8	0	4712.8	100	0	0	0	0
344	FCO0020	43_23	417662.57	4785786.66	376040.57	556049.4	436	1	435	43_23	346	43	4	3	23	M	376040.57	556049.4	180.65	0	0	124.62	124.62	3	177.65	0	177.65	0	0	0	0	0.55	124.08	0	124.08	7997	0	0	6172.8	6172.8	5	7992	0	7992	5	0	0	0	0
345	FCO0170	43_24	396857.3	4668098.62	295869.2	172054.79	437	1	436	43_24	347	43	4	3	24	M	295869.2	172054.79	96.37	0	0	0	0	4.36	92	35.69	127.69	0	0	0	0	0	0	0	0	3264.6	0	0	0	0	35	3229.6	339.2	3568.8	35	0	0	0	0
346	FCO0140	43_25	421287.43	4754891.81	384818.05	454341.99	438	1	437	43_25	348	43	4	3	25	M	384818.05	454341.99	75.71	0	0	82.75	74.08	5.18	70.53	8.67	79.21	0	0	0	0	3.55	70.53	8.67	79.21	2908.2	10	10	2991	2898.2	45	2863.2	92.8	2956	10	0	0	0	35
347	FCO0160	43_26	433137.82	4848090.79	433053.66	758845.96	439	1	438	43_26	349	43	4	3	26	M	433053.66	758845.96	136.05	0	0	132.74	132.74	0.27	135.77	0	135.77	0	0	0	0	0.27	132.47	0	132.47	5983.2	0	0	5880	5880	0	5983.2	0	5983.2	0	0	0	0	0
348	FCO0320	43_28	427787.56	4795387.14	410216.75	586520.97	440	1	439	43_28	350	43	4	3	28	M	410216.75	586520.97	243.06	0	0	215.83	215.83	0	243.06	0	243.06	0	0	0	0	0	215.83	0	215.83	11469.6	0	0	10396.8	10396.8	0	11469.6	0	11469.6	0	0	0	0	0
349	FMX0240	43_29	420728.13	4785830.12	386100.18	555883.4	441	1	440	43_29	351	43	4	3	29	M	386100.18	555883.4	101.78	0	0	52.86	52.86	1.64	100.14	0	100.14	0	0	0	0	0.27	52.58	0	52.58	2741	0	0	1472.8	1472.8	25	2716	0	2716	25	0	0	0	0
350	FMX0140	43_30	412714.38	4800382.71	361279.52	604422.15	442	1	441	43_30	352	43	4	3	30	M	361279.52	604422.15	12.32	0	0	12.32	12.32	0	12.32	0	12.32	0	0	0	0	0	12.32	0	12.32	313.6	0	0	313.6	313.6	0	313.6	0	313.6	0	0	0	0	0
351	FMX0370	43_A02	398045.27	4676428.96	300615.7	199269.8	443	1	442	43_A02	353	43	4	3	0	M	300615.7	199269.8	241.91	0	0	172.21	139.21	21.82	220.09	33	253.09	0	0	0	0	0	139.21	33	172.21	6456.2	0	0	4469.6	4100.8	165	6291.2	368.8	6660	165	0	0	0	0
352	FCO0130	43_A04	426926.69	4758974.72	403728.6	467167.15	444	1	443	43_A04	354	43	4	3	0	M	403728.6	467167.15	164.87	0	0	353.86	125.77	5.45	159.41	230.6	390.02	0	0	0	0	5.45	120.32	228.08	348.4	5174.6	0	0	9396.2	3976.2	25	5149.6	5435.2	10584.8	0	0	0	0	25
353	FCO0130	43_A05	424165.52	4760194.08	394793.81	471445.37	445	1	444	43_A05	355	43	4	3	0	M	394793.81	471445.37	50.89	0	0	40.27	40.27	2.18	48.71	0	48.71	0	0	0	0	0	40.27	0	40.27	1869.2	0	0	1538.4	1538.4	30	1839.2	0	1839.2	30	0	0	0	0
354	FCO0220	43_A07	408255.76	4746724.34	341244.33	428864.85	446	1	445	43_A07	356	43	4	3	0	M	341244.33	428864.85	228.96	0	0	298.54	160.16	1.09	227.87	138.38	366.25	0	0	0	0	0	160.16	138.38	298.54	9888.8	1616	1616	15114.4	8272.8	0	9888.8	6841.6	16730.4	0	1616	0	1616	0
355	FHD0090	43_A08	413309.32	4772019.95	360374.62	511331.65	447	1	446	43_A08	357	43	4	3	0	M	360374.62	511331.65	179.85	0	0	165.15	143.26	0	179.85	21.88	201.74	0	0	0	0	0	143.26	21.88	165.15	9517.6	1376	1376	8399.2	8141.6	0	9517.6	257.6	9775.2	0	1376	0	1376	0
356	FCO0420	43_A09	437025.44	4794270.37	440405.45	581929.64	448	1	447	43_A09	358	43	4	3	0	M	440405.45	581929.64	150.5	0	0	167.22	146.14	24.82	125.69	21.08	146.77	0	0	0	0	20.45	125.69	21.08	146.77	4317	110	110	4439.8	4207	485	3832	232.8	4064.8	110	0	0	0	375
357	FCO0050	51_01	452167.87	4852374.7	495897.36	770990.69	449	1	448	51_01	359	51	5	1	1	M	495897.36	770990.69	209.1	0	0	200.39	193.68	13.64	195.47	6.71	202.17	0	0	0	0	0	193.68	6.71	200.39	7994.8	0	0	7780	7666.4	270	7724.8	113.6	7838.4	270	0	0	0	0
358	FCO0050	51_02	445144.28	4818742.04	469491.61	661382.93	450	1	449	51_02	360	51	5	1	2	M	469491.61	661382.93	275.67	0	0	297.95	275.67	0	275.67	22.28	297.95	0	0	0	0	0	275.67	22.28	297.95	11375.2	0	0	12080	11375.2	0	11375.2	704.8	12080	0	0	0	0	0
359	FCO0050	51_03	445666.24	4820537.75	471383.64	667220.47	451	1	450	51_03	361	51	5	1	3	M	471383.64	667220.47	227.61	0	0	232.83	227.61	3	224.61	5.22	229.83	0	0	0	0	3	224.61	5.22	229.83	9469.4	0	0	9607	9469.4	35	9434.4	137.6	9572	0	0	0	0	35
360	FCO0050	51_04	447619.46	4850894.77	480831.27	766592.1	452	1	451	51_04	362	51	5	1	4	M	480831.27	766592.1	224.19	0	0	233.46	224.19	0	224.19	9.27	233.46	0	0	0	0	0	224.19	9.27	233.46	9490.4	0	0	9780.8	9490.4	0	9490.4	290.4	9780.8	0	0	0	0	0
361	FCO0050	51_05	454242.76	4855618.64	503027.29	781422.61	453	1	452	51_05	363	51	5	1	5	M	503027.29	781422.61	212.57	0	0	220.58	212.57	0	212.57	8.01	220.58	0	0	0	0	0	212.57	8.01	220.58	9225.6	0	0	9426.4	9225.6	0	9225.6	200.8	9426.4	0	0	0	0	0
362	FCO0050	51_06	410180.56	4800329.41	352963.52	604502.3	454	1	453	51_06	364	51	5	1	6	M	352963.52	604502.3	292.29	0	0	296.07	279.43	0	292.29	16.64	308.93	0	0	0	0	0	279.43	16.64	296.07	13228	0	0	13208.8	12695.2	0	13228	513.6	13741.6	0	0	0	0	0
363	FCO0040	51_07	453249.44	4852313.82	499438.65	770682.78	455	1	454	51_07	365	51	5	1	7	M	499438.65	770682.78	158.96	0	0	129.62	129.62	0	158.96	0	158.96	0	0	0	0	0	129.62	0	129.62	6912	0	0	5834.4	5834.4	0	6912	0	6912	0	0	0	0	0
364	FCO0050	51_08	420256.91	4769884.72	382948.91	503627.44	456	1	455	51_08	366	51	5	1	8	M	382948.91	503627.44	246.55	0	0	211.42	206.19	19.09	227.47	5.22	232.69	0	0	0	0	0	206.19	5.22	211.42	9619.2	1108	1108	8634.4	8511.2	440	9179.2	123.2	9302.4	440	668	0	668	0
365	FCO0050	51_09	433676.46	4793799.21	429373.12	580720.61	457	1	456	51_09	367	51	5	1	9	M	429373.12	580720.61	176.67	0	0	158.23	152.69	1.36	175.31	5.54	180.85	0	0	0	0	1.36	151.33	5.54	156.87	7244.6	0	0	6376.6	6283	15	7229.6	93.6	7323.2	0	0	0	0	15
366	FCO0040	51_10	445154.86	4857332.38	473392.36	787952.89	458	1	457	51_10	368	51	5	1	10	M	473392.36	787952.89	90.81	0	0	18.71	15.93	0	90.81	2.79	93.6	0	0	0	0	0	15.93	2.79	18.71	3848	0	0	675.2	622.4	0	3848	52.8	3900.8	0	0	0	0	0
367	FCO0050	51_11	390761.12	4738724.47	283045.39	404392.6	459	1	458	51_11	369	51	5	1	11	M	283045.39	404392.6	238.62	0	0	250.66	234.64	0	238.62	16.02	254.64	0	0	0	0	0	234.64	16.02	250.66	10188	128	128	10413.6	10060	0	10188	353.6	10541.6	0	128	0	128	0
368	FCO0070	51_12	442903.08	4825547.78	462822.94	683930.08	460	1	459	51_12	370	51	5	1	12	M	462822.94	683930.08	160.61	0	0	166.9	155.37	0.82	159.79	11.53	171.31	0	0	0	0	0.82	154.55	11.53	166.08	6462.4	0	0	6567.2	6288	0	6462.4	279.2	6741.6	0	0	0	0	0
369	FCO0050	51_13	448080.19	4849963.6	482249.14	763491.92	461	1	460	51_13	371	51	5	1	13	M	482249.14	763491.92	244.56	0	0	246.64	244.56	0	244.56	2.08	246.64	0	0	0	0	0	244.56	2.08	246.64	9512	0	0	9564	9512	0	9512	52	9564	0	0	0	0	0
370	FCO0050	51_15	443617.35	4850878.31	467703.48	766938.85	462	1	461	51_15	372	51	5	1	15	M	467703.48	766938.85	242.23	0	0	233.47	233.47	4.36	237.86	0	237.86	0	0	0	0	0	233.47	0	233.47	9668.4	0	0	9399.2	9399.2	130	9538.4	0	9538.4	130	0	0	0	0
371	FCO0040	51_16	444263.84	4847496.5	469485.19	755782.43	463	1	462	51_16	373	51	5	1	16	M	469485.19	755782.43	154.32	0	0	79.91	78.29	13.64	140.68	1.62	142.31	0	0	0	0	0	78.29	1.62	79.91	5651.6	0	0	3226.4	3186.4	310	5341.6	40	5381.6	310	0	0	0	0
372	FCO0040	51_17	439270.44	4827698.13	451123.85	691347.2	464	1	463	51_17	374	51	5	1	17	M	451123.85	691347.2	201.79	0	0	199.53	199.53	4.91	196.88	0	196.88	0	0	0	0	4.91	194.62	0	194.62	7416.4	0	0	7358.8	7358.8	90	7326.4	0	7326.4	0	0	0	0	90
373	FCO0060	51_18	437872.27	4841330.51	447904.38	736199.43	465	1	464	51_18	375	51	5	1	18	M	447904.38	736199.43	306.51	0	0	297.12	285.81	0	306.51	11.31	317.82	0	0	0	0	0	285.81	11.31	297.12	12841.6	0	0	12305.6	12024	0	12841.6	281.6	13123.2	0	0	0	0	0
374	FCO0060	51_19	433706.01	4789941.57	429082.36	568064.15	466	1	465	51_19	376	51	5	1	19	M	429082.36	568064.15	161.17	0	0	165.1	161.17	0	161.17	8.13	169.29	0	0	0	0	0	161.17	3.94	165.1	7119.2	148	0	7144.8	7119.2	0	7119.2	173.6	7292.8	0	0	148	148	0
375	FCO0050	51_20	450879.5	4845976.4	491031.22	750134.3	467	1	466	51_20	377	51	5	1	20	M	491031.22	750134.3	168.73	0	0	115.65	114.33	0	168.73	1.32	170.05	0	0	0	0	0	114.33	1.32	115.65	6587.2	0	0	4380	4348	0	6587.2	32	6619.2	0	0	0	0	0
376	FCO0060	51_21	440238.34	4852310.46	456764.49	771974.34	468	1	467	51_21	378	51	5	1	21	M	456764.49	771974.34	212.83	0	0	168.84	162.14	0	212.83	9.42	222.25	0	0	0	0	0	162.14	6.7	168.84	8954.4	0	0	7097.6	6893.6	0	8954.4	268	9222.4	0	0	64	0	0
377	FCO0320	51_22	434588.38	4793121.91	432296.24	578407.38	469	1	468	51_22	379	51	5	1	22	M	432296.24	578407.38	202.04	0	0	125.6	119.72	6.82	195.23	18.66	213.89	0	0	0	0	2.45	117.27	5.87	123.14	7354.8	0	0	4742.6	4516.2	90	7264.8	677.6	7942.4	65	0	0	0	25
378	FCO0050	51_23	442147.5	4849649.52	462759.66	763055.84	470	1	469	51_23	380	51	5	1	23	M	462759.66	763055.84	249.08	0	0	236.49	233.63	6.82	242.26	18.34	260.6	0	0	0	0	6.82	226.81	2.86	229.68	9478.8	0	580	8963.6	8898.8	110	9368.8	541.6	9910.4	0	580	0	0	110
379	FMX0040	51_24	421704.71	4783104.89	389029.17	546846.07	471	1	470	51_24	381	51	5	1	24	M	389029.17	546846.07	182.69	0	0	97.25	94.98	0	182.69	2.26	184.95	0	0	0	0	0	94.98	2.26	97.25	7192.8	0	0	3549.6	3485.6	0	7192.8	64	7256.8	0	0	0	0	0
380	FCO0070	51_25	444881.12	4760923.31	462823.01	471752.23	472	1	471	51_25	382	51	5	1	25	M	462823.01	471752.23	75.96	0	0	81.05	75.96	0	75.96	5.09	81.05	0	0	0	0	0	75.96	5.09	81.05	3688.8	0	0	3820.8	3688.8	0	3688.8	132	3820.8	0	0	0	0	0
381	FCO0060	51_26	446897.84	4842201.63	477593.97	738152.37	473	1	472	51_26	383	51	5	1	26	M	477593.97	738152.37	231.53	0	0	166.56	164.3	6.82	224.72	7.2	231.91	0	0	0	0	6.82	157.48	2.26	159.74	8693.8	0	0	6526.6	6480.2	165	8528.8	128	8656.8	0	0	0	0	165
382	FCO0060	51_27	448994.08	4844089.34	484658.37	744133.84	474	1	473	51_27	384	51	5	1	27	M	484658.37	744133.84	147.41	0	0	42.89	30.22	0	147.41	29.86	177.27	0	0	0	0	0	30.22	12.67	42.89	4460	3780	0	1212	980.8	0	4460	532	4992	0	0	0	3780	0
383	FCO0050	51_28	437159.55	4821850.88	443613.96	672380.48	475	1	474	51_28	385	51	5	1	28	M	443613.96	672380.48	304.29	0	0	297.37	295.64	20.73	283.56	1.73	285.3	0	0	0	0	16.36	279.28	1.73	281.01	12689.8	0	0	12587.4	12544.2	265	12424.8	43.2	12468	0	0	0	0	265
384	FCO0050	51_29	424648.69	4790094.93	399388.97	569477.84	476	1	475	51_29	386	51	5	1	29	M	399388.97	569477.84	158.81	0	0	91.73	79.55	0	158.81	12.18	171	0	0	0	0	0	79.55	12.18	91.73	6984.8	0	0	3876.8	3565.6	0	6984.8	311.2	7296	0	0	0	0	0
385	FCO0050	51_30	431477.88	4793184.7	422099.85	578925.91	477	1	476	51_30	387	51	5	1	30	M	422099.85	578925.91	254.68	0	0	286.73	227.58	0	254.68	59.15	313.84	0	0	0	0	0	227.58	59.15	286.73	11190.4	0	0	10893.6	10144	0	11190.4	749.6	11940	0	0	0	0	0
386	FCO0080	51_A09	433297.93	4768114.39	425548.8	496507.05	478	1	477	51_A09	388	51	5	1	0	M	425548.8	496507.05	221.03	0	0	242.23	190.95	11.18	209.85	51.28	261.13	0	0	0	0	11.18	179.77	51.28	231.05	8585.4	0	0	8563.8	7440.6	95	8490.4	1123.2	9613.6	0	0	0	0	95
387	FCO0320	52_01	436678.55	4761609.3	435983.91	474827.66	479	1	478	52_01	389	52	5	2	1	M	435983.91	474827.66	265.91	0	0	259.13	257.11	13.64	252.28	2.02	254.29	0	0	0	0	13.64	243.48	2.02	245.5	8080.6	0	0	7817.4	7794.2	135	7945.6	23.2	7968.8	0	0	0	0	135
388	FMX0140	52_02	424407.23	4779982.07	397579.5	536330.77	480	1	479	52_02	390	52	5	2	2	M	397579.5	536330.77	151.04	0	0	21.12	21.12	0	151.04	0	151.04	0	0	0	0	0	21.12	0	21.12	8667.2	0	0	1205.6	1205.6	0	8667.2	0	8667.2	0	0	0	0	0
389	FCO0440	52_05	438194.02	4782807.09	443086.73	544210.77	481	1	480	52_05	391	52	5	2	5	M	443086.73	544210.77	305.58	0	0	304.32	302.12	0.55	305.03	2.2	307.23	0	0	0	0	0.55	301.57	2.2	303.77	11849.6	0	0	11748	11720	0	11849.6	28	11877.6	0	0	0	0	0
390	FCO0320	52_07	433789.32	4793942.45	429757.72	581179.11	482	1	481	52_07	392	52	5	2	7	M	429757.72	581179.11	678.49	0	0	575.07	573.5	0.82	677.67	1.57	679.24	0	0	0	0	0.55	572.96	1.57	574.53	26901.6	0	0	21906.4	21872.8	0	26901.6	33.6	26935.2	0	0	0	0	0
391	FCO0140	52_08	410965.77	4765779.53	352058.02	491098.26	483	1	482	52_08	393	52	5	2	8	M	352058.02	491098.26	182.41	0	0	181	167.73	0.55	181.86	13.27	195.13	0	0	0	0	0	167.73	13.27	181	7653.6	0	0	7230.4	7146.4	0	7653.6	84	7737.6	0	0	0	0	0
392	FMX0170	52_09	395822.85	4667607.92	292424.61	170549.91	484	1	483	52_09	394	52	5	2	9	M	292424.61	170549.91	329.59	0	0	170.36	170.36	11.73	317.87	10.89	328.76	0	0	0	0	2.18	168.18	0	168.18	13039.4	0	5909	7130.4	7130.4	165	12874.4	81.6	12956	145	5764	0	0	20
393	FCO0050	52_10	390849.61	4738937.13	283357.21	405081.22	485	1	484	52_10	395	52	5	2	10	M	283357.21	405081.22	113.04	0	0	3.61	3.61	0	113.04	0	113.04	0	0	0	0	0	3.61	0	3.61	4796.8	0	0	101.6	101.6	0	4796.8	0	4796.8	0	0	0	0	0
394	FCO0090	52_11	418548.8	4763679.29	376720.48	483444.18	486	1	485	52_11	396	52	5	2	11	M	376720.48	483444.18	117.28	0	0	108.44	83.31	6.82	110.46	25.13	135.59	0	0	0	0	6.82	76.49	25.13	101.62	4307.6	0	0	3490.8	3212.4	70	4237.6	278.4	4516	0	0	0	0	70
395	FCO0050	52_12	410389.49	4796494.29	353262.82	591902.49	487	1	486	52_12	397	52	5	2	12	M	353262.82	591902.49	184.07	0	0	36.27	36.27	0	184.07	12.82	196.89	0	0	0	0	0	36.27	0	36.27	7564	0	6100	1464	1464	0	7564	163.2	7727.2	0	6100	0	0	0
396	FMX0160	52_13	410560.49	4746930.92	348825.7	429309.63	488	1	487	52_13	398	52	5	2	13	M	348825.7	429309.63	150.96	0	0	112.09	107.82	6.82	144.14	13	157.14	0	0	0	0	0	107.82	4.28	112.09	4671.6	0	0	3791.2	3680	50	4621.6	304.8	4926.4	50	0	0	0	0
397	FCO0240	52_14	444868.86	4770204.13	463715.63	502198.48	489	1	488	52_14	399	52	5	2	14	M	463715.63	502198.48	291.89	0	0	420.48	256.29	32.45	259.43	165.76	425.19	0	0	0	0	30.27	226.02	164.19	390.21	9604.6	980	0	12978.2	8663.8	555	9049.6	4353.6	13403.2	20	0	0	960	535
398	FMX0050	52_15	443102.64	4845216.88	465448.36	748422	490	1	489	52_15	400	52	5	2	15	M	465448.36	748422	107.95	0	0	108.21	105.69	0	107.95	2.52	110.47	0	0	0	0	0	105.69	2.52	108.21	4300.8	0	0	4271.2	4234.4	0	4300.8	36.8	4337.6	0	0	0	0	0
399	FMX0160	52_17	408047.39	4748427.85	340732.94	434474.12	491	1	490	52_17	401	52	5	2	17	M	340732.94	434474.12	276.57	0	0	279.78	267.9	2.73	273.85	21.18	295.03	0	0	0	0	2.73	265.17	11.88	277.05	13564.6	372	0	13339.8	13262.2	15	13549.6	147.2	13696.8	0	0	0	372	15
400	FCO0130	52_18	425094.34	4778374.86	399671.57	530989.7	492	1	491	52_18	402	52	5	2	18	M	399671.57	530989.7	139.91	0	0	98.06	98.06	0	139.91	0	139.91	0	0	0	0	0	98.06	0	98.06	5568	0	0	3796.8	3796.8	0	5568	0	5568	0	0	0	0	0
401	FCO0060	52_19	425947.35	4762651.21	400886.44	479326.09	493	1	492	52_19	403	52	5	2	19	M	400886.44	479326.09	211.5	0	0	170.69	167.61	8.45	203.05	3.08	206.13	0	0	0	0	0	167.61	3.08	170.69	7718.4	0	0	6533.6	6455.2	220	7498.4	78.4	7576.8	220	0	0	0	0
402	FCO0080	52_20	409544.05	4789910.57	349826.99	570393.41	494	1	493	52_20	404	52	5	2	20	M	349826.99	570393.41	382.03	0	0	383.4	358.95	8.45	373.57	24.45	398.02	0	0	0	0	8.45	350.49	24.45	374.94	15097.8	0	0	14790.6	14036.2	105	14992.8	754.4	15747.2	0	0	0	0	105
403	FCO0040	52_22	448638.49	4846731.15	483756.62	752834.16	495	1	494	52_22	405	52	5	2	22	M	483756.62	752834.16	81.1	0	0	50.73	46.5	0	81.1	4.23	85.33	0	0	0	0	0	46.5	4.23	50.73	3449.6	1456	1456	2092	1993.6	0	3449.6	98.4	3548	0	1456	0	1456	0
404	FCO0050	52_23	433467.91	4848469.69	434174.26	760055.6	496	1	495	52_23	406	52	5	2	23	M	434174.26	760055.6	201.45	0	0	205.9	201.45	0	201.45	4.45	205.9	0	0	0	0	0	201.45	4.45	205.9	8939.2	0	0	9029.6	8939.2	0	8939.2	90.4	9029.6	0	0	0	0	0
405	FHD0090	52_24	405825.4	4787824.82	337419.85	563926.85	497	1	496	52_24	407	52	5	2	24	M	337419.85	563926.85	142.69	0	0	0	0	0	142.69	0	142.69	0	0	0	0	0	0	0	0	6488	6488	6488	0	0	0	6488	0	6488	0	6488	0	6488	0
406	FHD0130	52_25	428279.69	4774431.21	409723.25	517733.09	498	1	497	52_25	408	52	5	2	25	M	409723.25	517733.09	219.52	0	0	148.94	125.48	0	219.52	44.58	264.1	0	0	0	0	0	125.48	23.46	148.94	9618.4	0	0	5143.2	4945.6	0	9618.4	398.4	10016.8	0	0	0	0	0
407	FCO0070	52_26	423713.6	4767548.55	394052.34	495615.93	499	1	498	52_26	409	52	5	2	26	M	394052.34	495615.93	238.84	0	0	230.52	173.25	19.63	219.21	57.27	276.47	0	0	0	0	0	173.25	57.27	230.52	8624.8	0	0	8037.6	7286.4	240	8384.8	751.2	9136	240	0	0	0	0
408	FCO0240	52_27	444474.13	4773621.26	462764.15	513447.57	500	1	499	52_27	410	52	5	2	27	M	462764.15	513447.57	155.84	0	0	152.51	92.47	9.54	146.3	60.04	206.34	0	0	0	0	2.73	89.74	60.04	149.78	4837.4	0	0	6135.6	2845.2	115	4722.4	3290.4	8012.8	85	0	0	0	30
409	FCO0140	52_28	442676.87	4756829.3	455180.23	458543.53	501	1	500	52_28	411	52	5	2	28	M	455180.23	458543.53	355.47	0	0	327.23	327.23	10.36	345.11	0	345.11	0	0	0	0	1.36	325.86	0	325.86	12483.8	0	0	11295.4	11295.4	135	12348.8	0	12348.8	130	0	0	0	5
410	FCO0210	52_29	450803.07	4853776.15	491561.35	775723.81	502	1	501	52_29	412	52	5	2	29	M	491561.35	775723.81	291.61	0	0	342.5	273.03	66	225.61	69.46	295.08	0	0	0	0	66	207.04	69.46	276.5	9097	604	604	9277.8	8493	1045	8052	784.8	8836.8	0	604	0	604	1045
411	FCO0060	52_30	441825.03	4843010.86	461037.08	741314.66	503	1	502	52_30	413	52	5	2	30	M	461037.08	741314.66	243.25	0	0	248.15	243.25	6.82	236.43	4.9	241.33	0	0	0	0	6.82	236.43	4.9	241.33	10927.6	0	0	11006.8	10927.6	90	10837.6	79.2	10916.8	0	0	0	0	90
412	FCO0170	52_A02	414696.44	4772822.66	365005.52	513824.82	504	1	503	52_A02	414	52	5	2	0	M	365005.52	513824.82	281.06	0	0	96.66	52.54	6.82	274.24	44.12	318.37	0	0	0	0	0	52.54	44.12	96.66	12962.2	0	0	4050.4	3322.4	75	12887.2	728	13615.2	75	0	0	0	0
413	FCO0140	52_A03	442688.46	4756514.29	455186.57	457508.99	505	1	504	52_A03	415	52	5	2	0	M	455186.57	457508.99	380.9	0	0	451.76	368.02	19.09	361.81	83.74	445.55	0	0	0	0	18.82	349.2	83.74	432.94	12321.8	0	0	12644.2	11902.6	265	12056.8	741.6	12798.4	0	0	0	0	265
414	FCO0130	52_A10	419932.34	4767836.75	381677.87	496942.31	506	1	505	52_A10	416	52	5	2	0	M	381677.87	496942.31	180.2	0	0	154.81	154.81	11.18	169.02	6.99	176.01	0	0	0	0	1.09	153.72	0	153.72	7635	826	0	7026.6	7026.6	155	7480	217.6	7697.6	150	0	0	676	5
415	FCO0120	52_A12	441427.64	4756564.66	451055.52	457801.04	507	1	506	52_A12	417	52	5	2	0	M	451055.52	457801.04	338.3	0	0	309.29	302.42	11.73	326.57	32.42	358.99	0	0	0	0	10.36	292.06	6.86	298.93	11410.6	0	0	10380.4	10246	105	11305.6	390.4	11696	15	0	256	0	90
416	FCO0050	52_A14	434271.26	4852544.08	437217.25	773338.1	508	1	507	52_A14	418	52	5	2	0	M	437217.25	773338.1	119.01	0	0	119.01	115.4	0	119.01	3.61	122.63	0	0	0	0	0	115.4	3.61	119.01	5254.4	0	0	5227.2	5120	0	5254.4	107.2	5361.6	0	0	0	0	0
417	FHD0080	53_01	415961.38	4783951.52	370275.81	550201.33	509	1	508	53_01	419	53	5	3	1	M	370275.81	550201.33	80.04	0	0	25.75	25.75	0	80.04	7.83	87.88	0	0	0	0	0	25.75	0	25.75	3133.6	0	2260	873.6	873.6	0	3133.6	94.4	3228	0	2260	0	0	0
418	FCO0180	53_02	391194.79	4711457.15	281701.07	314896.56	510	1	509	53_02	420	53	5	3	2	M	281701.07	314896.56	63.63	0	0	0	0	0	63.63	1.79	65.42	0	0	0	0	0	0	0	0	1910.4	0	0	0	0	0	1910.4	18.4	1928.8	0	0	0	0	0
419	FCO0320	53_03	431380.38	4797664.47	422230.23	593629.67	511	1	510	53_03	421	53	5	3	3	M	422230.23	593629.67	57.26	0	0	3.1	3.1	1.64	55.63	0	55.63	0	0	0	0	1.64	1.47	0	1.47	2040.2	0	0	34.6	34.6	5	2035.2	0	2035.2	0	0	0	0	5
420	FCO0250	53_04	398437.5	4669493.45	301196.73	176471.07	512	1	511	53_04	422	53	5	3	4	M	301196.73	176471.07	117.34	0	0	31.09	31.09	39	78.35	0	78.35	0	0	0	0	3.55	27.55	0	27.55	2968	1889	1889	1079	1079	360	2608	0	2608	325	1564	0	1564	35
421	FCO0240	53_05	439895.83	4751972.3	445568.23	442889.79	513	1	512	53_05	423	53	5	3	5	M	445568.23	442889.79	146.9	0	0	146.63	146.63	40.63	106.27	0	106.27	0	0	0	0	40.36	106.27	0	106.27	5343	0	0	5343	5343	615	4728	0	4728	0	0	0	0	615
422	FMX0250	53_06	435167.9	4851260.7	440029.45	769039.15	514	1	513	53_06	424	53	5	3	6	M	440029.45	769039.15	159.9	0	0	136	136	0	159.9	28.37	188.27	0	0	0	0	0	136	0	136	7020.8	1792	0	6020	6020	0	7020.8	791.2	7812	0	0	0	1792	0
423	FCO0130	53_07	440937.49	4767158.29	450513.09	492602.18	515	1	514	53_07	425	53	5	3	7	M	450513.09	492602.18	299.44	0	0	305.1	299.44	17.18	282.26	5.66	287.92	0	0	0	0	17.18	282.26	5.66	287.92	11593.8	0	0	11700.2	11593.8	165	11428.8	106.4	11535.2	0	0	0	0	165
424	FCO0140	53_08	400421.05	4754000.12	316279.28	453523.83	516	1	515	53_08	426	53	5	3	8	M	316279.28	453523.83	127.48	0	0	118.43	118.43	0	127.48	0	127.48	0	0	0	0	0	118.43	0	118.43	7417.6	0	0	7091.2	7091.2	0	7417.6	0	7417.6	0	0	0	0	0
425	FCO0130	53_09	406022.2	4752458.87	334496.92	447901.95	517	1	516	53_09	427	53	5	3	9	M	334496.92	447901.95	180.29	0	0	147.66	141.17	0	180.29	6.49	186.79	0	0	0	0	0	141.17	6.49	147.66	9048	0	0	7993.6	7639.2	0	9048	354.4	9402.4	0	0	0	0	0
426	FCO0170	53_12	424559.92	4768092.7	396883.32	497315.65	518	1	517	53_12	428	53	5	3	12	M	396883.32	497315.65	134.8	0	0	40.4	40.4	23.18	111.62	0	111.62	0	0	0	0	23.18	17.22	0	17.22	5030	0	0	694.8	694.8	290	4740	0	4740	0	0	0	0	290
427	FCO0130	53_13	426168.42	4777839.63	403140.87	529125.94	519	1	518	53_13	429	53	5	3	13	M	403140.87	529125.94	114.06	0	0	114.06	114.06	0	114.06	0	114.06	0	0	0	0	0	114.06	0	114.06	5677.6	0	0	5677.6	5677.6	0	5677.6	0	5677.6	0	0	0	0	0
428	FCO0220	53_14	435738.93	4820547.62	438823.72	668248.4	520	1	519	53_14	430	53	5	3	14	M	438823.72	668248.4	279.95	0	0	252.66	252.66	3.27	276.68	6.49	283.18	0	0	0	0	3	249.66	0	249.66	16240.6	1176	996	15244.6	15244.6	35	16205.6	180	16385.6	0	996	180	1176	35
429	FCO0440	53_15	439451.5	4782087.2	447139.21	541722.96	521	1	520	53_15	431	53	5	3	15	M	447139.21	541722.96	262.46	0	0	264.64	260.01	46.63	215.83	6.31	222.14	0	0	0	0	46.63	213.37	4.64	218.01	11671.4	0	0	11654.6	11602.6	465	11206.4	70.4	11276.8	0	0	0	0	465
430	FCO0420	53_16	426062.08	4787143.76	403728.15	559655.56	522	1	521	53_16	432	53	5	3	16	M	403728.15	559655.56	249.46	0	0	793.81	151.96	7.91	241.56	641.85	883.4	0	0	0	0	6.82	145.14	641.85	786.99	9440	0	0	14584.8	6175.2	80	9360	8409.6	17769.6	0	0	0	0	80
431	FCO0080	53_17	415145.08	4779969.13	367197.2	537220.99	523	1	522	53_17	433	53	5	3	17	M	367197.2	537220.99	97.96	0	0	27.5	27.5	0	97.96	8.92	106.88	0	0	0	0	0	27.5	0	27.5	4266.4	0	0	1347.2	1347.2	0	4266.4	98.4	4364.8	0	0	0	0	0
432	FCO0240	53_18	445539.44	4753533.59	464239.5	447443.91	524	1	523	53_18	434	53	5	3	18	M	464239.5	447443.91	160.15	0	0	252.25	143.85	42.54	117.61	108.4	226.01	0	0	0	0	27.82	116.04	108.4	224.43	4611.2	170	170	6250.8	4441.2	500	4111.2	1809.6	5920.8	130	40	0	40	370
433	FCO0350	53_20	431254.54	4852213.84	427290.06	772557.13	525	1	524	53_20	435	53	5	3	20	M	427290.06	772557.13	152.92	0	0	97.62	97.62	0	152.92	0	152.92	0	0	0	0	0	97.62	0	97.62	5468	0	0	3233.6	3233.6	0	5468	0	5468	0	0	0	0	0
434	FCO0070	53_21	421739.79	4794437.84	390284.48	584015.32	526	1	525	53_21	436	53	5	3	21	M	390284.48	584015.32	51.31	0	0	14.14	14.14	0.27	51.04	13.09	64.12	0	0	0	0	0	14.14	0	14.14	1683.2	0	0	668	668	0	1683.2	77.6	1760.8	0	0	0	0	0
435	FCO0240	53_22	448002.18	4756830.52	472650.15	458012.02	527	1	526	53_22	437	53	5	3	22	M	472650.15	458012.02	199.88	0	0	232.4	199.88	4.36	195.52	32.52	228.04	0	0	0	0	4.36	195.52	32.52	228.04	8194	0	0	8356.4	8194	70	8124	162.4	8286.4	0	0	0	0	70
436	FCO0020	53_23	443965.24	4761620.33	459888.54	474130.88	528	1	527	53_23	438	53	5	3	23	M	459888.54	474130.88	180.74	0	0	272.43	167.89	8.45	172.29	104.54	276.83	0	0	0	0	1.64	166.26	104.54	270.79	8838.8	0	0	13194.8	8439.6	210	8628.8	4755.2	13384	200	0	0	0	10
437	FCO0170	53_24	423199.49	4768645.78	392476.46	499266.95	529	1	528	53_24	439	53	5	3	24	M	392476.46	499266.95	91.68	0	0	129.86	7.72	0	91.68	150.81	242.49	0	0	0	0	0	7.72	122.14	129.86	3775.2	0	0	1416.8	280.8	0	3775.2	1884.8	5660	0	0	0	0	0
438	FMX0060	53_25	408637.46	4788618.2	346723.24	566245.78	530	1	529	53_25	440	53	5	3	25	M	346723.24	566245.78	83.22	0	0	83.22	83.22	0	83.22	73.78	157	0	0	0	0	0	83.22	0	83.22	4152.8	2212	0	4152.8	4152.8	0	4152.8	2212	6364.8	0	0	2212	2212	0
439	FMX0050	53_26	417531.41	4788521.14	375885.63	565031.84	531	1	530	53_26	441	53	5	3	26	M	375885.63	565031.84	91.79	0	0	4.36	4.36	0	91.79	66.69	158.49	0	0	0	0	0	4.36	0	4.36	2604.8	3184	0	99.2	99.2	0	2604.8	678.4	3283.2	0	0	0	3184	0
440	FCO0130	53_27	422356.61	4760370.3	388877.72	472205.75	532	1	531	53_27	442	53	5	3	27	M	388877.72	472205.75	113.81	0	0	0	0	6.82	106.99	0	106.99	0	0	0	0	0	0	0	0	4524	4524	4524	0	0	100	4424	0	4424	100	4424	0	4424	0
441	FCO0170	53_28	418175.42	4769979.56	376130.69	504148.28	533	1	532	53_28	443	53	5	3	28	M	376130.69	504148.28	223.65	0	0	283.52	183.83	1.09	222.56	99.69	322.25	0	0	0	0	0	183.83	99.69	283.52	8070	0	0	9860.8	6825.6	10	8060	3035.2	11095.2	10	0	0	0	0
442	FCO0240	53_29	443835.3	4749481.24	458241.29	434321.26	534	1	533	53_29	444	53	5	3	29	M	458241.29	434321.26	53.29	0	0	52.2	52.2	13.64	39.65	0	39.65	0	0	0	0	12.54	39.65	0	39.65	1842	0	0	1842	1842	150	1692	0	1692	0	0	0	0	150
443	FCO0070	53_30	437118.66	4784374.85	439716.92	549461.39	535	1	534	53_30	445	53	5	3	30	M	439716.92	549461.39	576.76	0	0	680.1	523.87	29.18	547.58	162.05	709.63	0	0	0	0	13.64	510.23	156.23	666.47	23233.8	0	1697	23506.4	21536.8	665	22568.8	2047.2	24616	445	1252	0	0	220
444	FCO0070	53_A01	435140.36	4822127.7	437018.96	673490.94	536	1	535	53_A01	446	53	5	3	0	M	437018.96	673490.94	34.06	0	0	45.23	34.06	1.36	32.69	11.17	43.86	0	0	0	0	1.36	32.69	11.17	43.86	1460.8	0	0	1583.2	1460.8	0	1460.8	122.4	1583.2	0	0	0	0	0
445	FCO0200	53_A02	390364.21	4723518.31	280201	354549.48	537	1	536	53_A02	447	53	5	3	0	M	280201	354549.48	33.71	0	0	157.08	0	5.18	28.53	157.08	185.61	0	0	0	0	0	0	157.08	157.08	715.6	0	0	6784	0	10	705.6	6784	7489.6	10	0	0	0	0
446	FCO0220	53_A03	409944.07	4747595.52	346870.72	431552.07	538	1	537	53_A03	448	53	5	3	0	M	346870.72	431552.07	134.43	0	0	144.83	99.87	22.63	111.79	44.96	156.75	0	0	0	0	4.64	95.23	44.96	140.19	4651.2	0	0	4602.6	4099.4	280	4371.2	503.2	4874.4	235	0	0	0	45
447	FCO0060	61_02	413234.47	4781216.97	361055.95	541506.49	540	1	539	61_02	450	61	6	1	2	M	361055.95	541506.49	244.2	0	0	244.52	234.9	0	244.2	12.35	256.55	0	0	0	0	0	234.9	9.62	244.52	12432.8	0	444	12125.6	11988.8	0	12432.8	157.6	12590.4	0	444	0	0	0
448	FCO0090	61_03	434936.8	4785579.67	432681.14	553632.74	541	1	540	61_03	451	61	6	1	3	M	432681.14	553632.74	281.5	0	0	289.68	281.5	0	281.5	8.18	289.68	0	0	0	0	0	281.5	8.18	289.68	13039.2	0	0	13258.4	13039.2	0	13039.2	219.2	13258.4	0	0	0	0	0
449	FCO0350	61_04	438785.08	4824094.99	449170.63	679577.94	542	1	541	61_04	452	61	6	1	4	M	449170.63	679577.94	365.92	0	0	323.03	323.03	0	365.92	0	365.92	0	0	0	0	0	323.03	0	323.03	15983.2	1392	1392	14591.2	14591.2	0	15983.2	0	15983.2	0	1392	0	1392	0
450	FCO0060	61_05	433747.47	4794583.01	429684.8	583284.42	543	1	542	61_05	453	61	6	1	5	M	429684.8	583284.42	194.54	0	0	196.93	194.54	0	194.54	2.39	196.93	0	0	0	0	0	194.54	2.39	196.93	10191.2	0	0	10246.4	10191.2	0	10191.2	55.2	10246.4	0	0	0	0	0
451	FCO0050	61_06	423673.78	4797194.94	396905.23	592864.16	544	1	543	61_06	454	61	6	1	6	M	396905.23	592864.16	190.18	0	0	208.81	190.18	0	190.18	18.63	208.81	0	0	0	0	0	190.18	18.63	208.81	10099.2	0	0	10562.4	10099.2	0	10099.2	463.2	10562.4	0	0	0	0	0
452	FCO0240	61_07	438759.88	4766015.72	443254.76	489073.11	545	1	544	61_07	455	61	6	1	7	M	443254.76	489073.11	245.08	0	0	330.91	179.31	0	245.08	190.28	435.36	0	0	0	0	0	179.31	151.6	330.91	10436	3456	0	9090.4	7912.8	0	10436	2110.4	12546.4	0	0	0	3456	0
453	FMX0050	61_08	425360.9	4783239.75	401035.49	546920.49	546	1	545	61_08	456	61	6	1	8	M	401035.49	546920.49	316.15	0	0	270.22	251.21	2.73	313.42	28.62	342.05	0	0	0	0	2.73	248.48	19.01	267.5	14833.6	0	2884	12561.6	11949.6	40	14793.6	945.6	15739.2	0	2884	0	0	40
454	FCO0060	61_09	449526.9	4843746.56	486371.62	742956.19	547	1	546	61_09	457	61	6	1	9	M	486371.62	742956.19	202.04	0	0	207.5	197.69	2.73	199.31	9.82	209.13	0	0	0	0	0.27	197.41	9.82	207.23	9186.2	0	0	9284	9104.8	35	9151.2	179.2	9330.4	35	0	0	0	0
455	FCO0005	61_11	421917.75	4785871.39	390006.4	555899.02	548	1	547	61_11	458	61	6	1	11	M	390006.4	555899.02	173.81	0	0	153.6	152.23	0	173.81	8.18	181.99	0	0	0	0	0	152.23	1.37	153.6	8564	1192	904	7711.2	7660	0	8564	339.2	8903.2	0	904	288	1192	0
456	FCO0100	61_12	428758.3	4785685.57	412425.41	554601.34	549	1	548	61_12	459	61	6	1	12	M	412425.41	554601.34	272.25	0	0	294.15	269.32	1.64	270.61	24.84	295.45	0	0	0	0	1.64	267.68	24.84	292.52	13039.6	116	116	13679.6	12923.6	10	13029.6	756	13785.6	0	116	0	116	10
457	FMX0060	61_13	405241.59	4786019.9	335323.09	558065.61	550	1	549	61_13	460	61	6	1	13	M	335323.09	558065.61	209.77	0	0	158.27	158.27	0	209.77	0	209.77	0	0	0	0	0	158.27	0	158.27	9975.2	0	0	7628	7628	0	9975.2	0	9975.2	0	0	0	0	0
458	FHD0050	61_14	430404.59	4790231.06	418282.47	569345.56	551	1	550	61_14	461	61	6	1	14	M	418282.47	569345.56	57.79	0	0	0	0	0	57.79	3.53	61.32	0	0	0	0	0	0	0	0	2281.6	0	0	0	0	0	2281.6	96	2377.6	0	0	96	0	0
459	FCO0130	61_15	419126.29	4768068.25	379057.16	497782.93	552	1	551	61_15	462	61	6	1	15	M	379057.16	497782.93	300.94	0	0	163.64	101.64	0	300.94	62	362.94	0	0	0	0	0	101.64	62	163.64	17822.4	0	0	6888.8	6071.2	0	17822.4	817.6	18640	0	0	0	0	0
460	FCO0060	61_16	445220.6	4843385.34	472211.47	742202.76	553	1	552	61_16	463	61	6	1	16	M	472211.47	742202.76	253.34	0	0	190.75	183.46	31.36	221.98	7.3	229.28	0	0	0	0	0	183.46	7.3	190.75	10586	0	0	8677.6	8457.6	670	9916	220	10136	670	0	0	0	0
461	FCO0060	61_17	436688.31	4820922.04	441975.15	669381.25	554	1	553	61_17	464	61	6	1	17	M	441975.15	669381.25	247.51	0	0	230.84	209.51	0	247.51	33.14	280.65	0	0	0	0	0	209.51	21.33	230.84	11226.4	1900	0	10493.6	9625.6	0	11226.4	1167.2	12393.6	0	0	0	1900	0
462	FCO0060	61_18	441408.8	4842302.77	459600.99	739033.93	555	1	554	61_18	465	61	6	1	18	M	459600.99	739033.93	161.28	0	0	147.66	136.97	0	161.28	10.68	171.97	0	0	0	0	0	136.97	10.68	147.66	7649.6	0	0	6866.4	6492.8	0	7649.6	373.6	8023.2	0	0	0	0	0
463	FCO0080	61_19	413145.12	4792939.48	361943.31	579965.52	556	1	555	61_19	466	61	6	1	19	M	361943.31	579965.52	291.58	0	0	293.72	287.81	0.27	291.31	5.91	297.21	0	0	0	0	0.27	287.54	5.91	293.44	13280	0	0	13272.8	13173.6	0	13280	99.2	13379.2	0	0	0	0	0
464	FCO0070	61_20	418329.67	4750923.29	374715.08	441621.93	557	1	556	61_20	467	61	6	1	20	M	374715.08	441621.93	324.79	0	0	312.43	308.46	8.73	316.06	3.97	320.03	0	0	0	0	0	308.46	3.97	312.43	15858.2	0	0	15587.2	15534.4	135	15723.2	52.8	15776	135	0	0	0	0
465	FCO0080	61_21	410215.41	4790222.41	352060.44	571348.62	558	1	557	61_21	468	61	6	1	21	M	352060.44	571348.62	284.69	0	0	310.67	275.26	0	284.69	35.41	320.1	0	0	0	0	0	275.26	35.41	310.67	12035.2	392	392	12265.6	11643.2	0	12035.2	622.4	12657.6	0	392	0	392	0
466	FCO0060	61_22	424999.77	4764408.22	397955.04	485185.15	559	1	558	61_22	469	61	6	1	22	M	397955.04	485185.15	270.04	0	0	291.01	270.04	0	270.04	20.97	291.01	0	0	0	0	0	270.04	20.97	291.01	12784.8	0	0	13422.4	12784.8	0	12784.8	637.6	13422.4	0	0	0	0	0
467	FCO0050	61_23	410852.58	4785760.3	353700.94	556648.77	560	1	559	61_23	470	61	6	1	23	M	353700.94	556648.77	175.7	0	0	184.36	175.7	0	175.7	8.66	184.36	0	0	0	0	0	175.7	8.66	184.36	8887.2	0	0	9215.2	8887.2	0	8887.2	328	9215.2	0	0	0	0	0
468	FCO0060	61_24	412777.84	4786412.64	360081.51	558594.52	561	1	560	61_24	471	61	6	1	24	M	360081.51	558594.52	286.47	0	0	269.95	266.41	0	286.47	4.85	291.33	0	0	0	0	0	266.41	3.53	269.95	14341.6	0	0	13608.8	13560.8	0	14341.6	93.6	14435.2	0	0	0	0	0
469	FCO0080	61_25	431929.51	4773344.57	421586.23	513801.32	562	1	561	61_25	472	61	6	1	25	M	421586.23	513801.32	270.8	0	0	459.89	262.62	2.45	268.35	197.28	465.63	0	0	0	0	2.45	260.16	197.28	457.44	13875.4	0	0	16670.6	13521	5	13870.4	3149.6	17020	0	0	0	0	5
470	FHD0090	61_26	416247.44	4790909.57	371914.57	572995.19	563	1	562	61_26	473	61	6	1	26	M	371914.57	572995.19	390.42	0	0	0	0	26.18	364.24	0	364.24	0	0	0	0	0	0	0	0	14428.4	0	0	0	0	330	14098.4	0	14098.4	330	0	0	0	0
471	FCO0060	61_27	440300.06	4843104.27	456044.8	741773.8	564	1	563	61_27	474	61	6	1	27	M	456044.8	741773.8	281.69	0	0	245.72	220.6	4.64	277.05	33.44	310.49	0	0	0	0	4.64	215.97	25.11	241.08	12732.6	0	0	11147.8	10394.2	35	12697.6	848	13545.6	0	0	0	0	35
472	FCO0060	61_29	445216.66	4842723.35	472132.25	740031.92	565	1	564	61_29	475	61	6	1	29	M	472132.25	740031.92	256.81	0	0	161.71	161.71	0	256.81	0	256.81	0	0	0	0	0	161.71	0	161.71	11912.8	4320	4320	7592.8	7592.8	0	11912.8	0	11912.8	0	4320	0	4320	0
473	FCO0060	61_30	441345.87	4841367.78	459300.93	735973.65	566	1	565	61_30	476	61	6	1	30	M	459300.93	735973.65	249.46	0	0	219.11	219.11	0	249.46	0	249.46	0	0	0	0	0	219.11	0	219.11	11806.4	0	0	10447.2	10447.2	0	11806.4	0	11806.4	0	0	0	0	0
474	FCO0060	61_A01	432272.04	4791858.72	424571.48	574496.76	567	1	566	61_A01	477	61	6	1	0	M	424571.48	574496.76	446.03	0	0	294.04	283.57	23.45	422.58	10.47	433.05	0	0	0	0	0	283.57	10.47	294.04	19844.8	0	0	13328.8	13114.4	320	19524.8	214.4	19739.2	320	0	0	0	0
475	FCO0060	61_A02	443994.23	4845087.38	468359.63	747907.97	568	1	567	61_A02	478	61	6	1	0	M	468359.63	747907.97	182.51	0	0	179.57	168.43	0	182.51	11.14	193.65	0	0	0	0	0	168.43	11.14	179.57	8063.2	492	492	7877.6	7571.2	0	8063.2	306.4	8369.6	0	492	0	492	0
476	FCO0320	61_A05	432639	4792018.66	425791.23	574984.48	569	1	568	61_A05	479	61	6	1	0	M	425791.23	574984.48	170.41	0	0	300.39	137.89	1.36	169.05	162.5	331.55	0	0	0	0	1.36	136.53	162.5	299.03	7198	0	0	7570	5847.6	10	7188	1722.4	8910.4	0	0	0	0	10
477	FCO0090	62_01	403910.03	4749877.1	327307.36	439646.33	570	1	569	62_01	480	62	6	2	1	M	327307.36	439646.33	296.91	0	0	311.68	295.55	5.18	291.73	16.13	307.86	0	0	0	0	3.82	291.73	16.13	307.86	15536.8	0	0	15801.6	15536.8	40	15496.8	264.8	15761.6	0	0	0	0	40
478	FCO0320	62_02	427871.96	4761017.29	407035.25	473772.35	571	1	570	62_02	481	62	6	2	2	M	407035.25	473772.35	276.14	0	0	149.12	107.49	0	276.14	41.63	317.77	0	0	0	0	0	107.49	41.63	149.12	19608.8	0	0	8856	8212	0	19608.8	644	20252.8	0	0	0	0	0
479	FCO0100	62_04	409930	4794146.3	351519.37	584247.52	572	1	571	62_04	482	62	6	2	4	M	351519.37	584247.52	285.16	0	0	286.42	282.23	0	285.16	16.07	301.23	0	0	0	0	0	282.23	4.19	286.42	14246.4	0	0	14187.2	14136	0	14246.4	152	14398.4	0	0	0	0	0
480	FCO0120	62_05	436749.93	4755508.05	435603.97	454805.58	573	1	572	62_05	483	62	6	2	5	M	435603.97	454805.58	239.73	0	0	377.29	239.73	0.27	239.46	137.56	377.02	0	0	0	0	0.27	239.46	137.56	377.02	9488	0	0	12094.4	9488	0	9488	2606.4	12094.4	0	0	0	0	0
481	FCO0240	62_06	442959.76	4751375.24	455559.57	440622.79	574	1	573	62_06	484	62	6	2	6	M	455559.57	440622.79	314.92	0	0	321.4	300.82	4.64	310.28	20.58	330.86	0	0	0	0	0	300.82	20.58	321.4	12857.6	0	0	12951.2	12546.4	40	12817.6	404.8	13222.4	40	0	0	0	0
482	FCO0060	62_07	413001.44	4787313.71	360905.65	561527.52	575	1	574	62_07	485	62	6	2	7	M	360905.65	561527.52	140.22	0	0	196.09	136.6	0	140.22	59.49	199.7	0	0	0	0	0	136.6	59.49	196.09	7884.8	0	0	8318.4	7749.6	0	7884.8	568.8	8453.6	0	0	0	0	0
483	FCO0060	62_08	448222.11	4842290.65	481946.31	738311.7	576	1	575	62_08	486	62	6	2	8	M	481946.31	738311.7	202.12	0	0	204.38	202.12	0.27	201.85	10.3	212.14	0	0	0	0	0.27	201.85	2.26	204.11	9355.2	0	0	9443.2	9355.2	0	9355.2	149.6	9504.8	0	0	0	0	0
484	FCO0090	62_09	407925.91	4790176.01	344546.3	571427.04	577	1	576	62_09	487	62	6	2	9	M	344546.3	571427.04	209.34	0	0	198.85	193.18	0	209.34	32.94	242.28	0	0	0	0	0	193.18	5.67	198.85	10172	0	0	9564	9514.4	0	10172	1182.4	11354.4	0	0	0	0	0
485	FMX0060	62_10	405142.42	4784871.96	334882.14	554310.39	578	1	577	62_10	488	62	6	2	10	M	334882.14	554310.39	213.3	0	0	118.27	118.27	0	213.3	0	213.3	0	0	0	0	0	118.27	0	118.27	10943.2	0	0	6608	6608	0	10943.2	0	10943.2	0	0	0	0	0
486	FCO0250	62_11	449452.75	4844748.32	486228.75	746249.25	579	1	578	62_11	489	62	6	2	11	M	486228.75	746249.25	247.02	0	0	263.09	198.35	0	247.02	67.14	314.16	0	0	0	0	0	198.35	64.75	263.09	12315.2	0	0	9848	9112	0	12315.2	800	13115.2	0	0	64	0	0
487	FCO0060	62_12	430540.68	4793227.39	419030.05	579160.13	580	1	579	62_12	490	62	6	2	12	M	419030.05	579160.13	166.49	0	0	191.17	166.49	0	166.49	24.68	191.17	0	0	0	0	0	166.49	24.68	191.17	8808.8	0	0	9199.2	8808.8	0	8808.8	390.4	9199.2	0	0	0	0	0
488	FCO0080	62_13	411796.74	4789054.07	357129.5	567357.25	581	1	580	62_13	491	62	6	2	13	M	357129.5	567357.25	202.61	0	0	244.24	198.68	0	202.61	45.57	248.17	0	0	0	0	0	198.68	45.57	244.24	10356	0	0	11288.8	10263.2	0	10356	1025.6	11381.6	0	0	0	0	0
489	FCO0180	62_14	399523.19	4676595.2	305482.26	199664.91	582	1	581	62_14	492	62	6	2	14	M	305482.26	199664.91	336.51	0	0	244.1	244.1	6.54	329.96	0	329.96	0	0	0	0	0	244.1	0	244.1	10890.4	0	0	8128	8128	40	10850.4	0	10850.4	40	0	0	0	0
490	FCO0080	62_16	415670.76	4779962.48	368920.82	537146.23	583	1	582	62_16	493	62	6	2	16	M	368920.82	537146.23	255.1	0	0	235.52	234	1.36	253.74	1.52	255.26	0	0	0	0	0	234	1.52	235.52	12291.6	0	0	11686.4	11667.2	10	12281.6	19.2	12300.8	10	0	0	0	0
491	FCO0060	62_18	436702.4	4823459.59	442275.9	677702.74	584	1	583	62_18	494	62	6	2	18	M	442275.9	677702.74	176.46	0	0	176.46	176.46	0	176.46	0	176.46	0	0	0	0	0	176.46	0	176.46	8547.2	0	0	8547.2	8547.2	0	8547.2	0	8547.2	0	0	0	0	0
492	FCO0070	62_19	434735.45	4824296.87	435908.47	680646.19	585	1	584	62_19	495	62	6	2	19	M	435908.47	680646.19	136.65	0	0	135.21	127.73	0	136.65	7.49	144.14	0	0	0	0	0	127.73	7.49	135.21	6035.2	0	0	6068.8	5757.6	0	6035.2	311.2	6346.4	0	0	0	0	0
493	FCO0070	62_20	443264.08	4826493.77	464101.82	686996.63	586	1	585	62_20	496	62	6	2	20	M	464101.82	686996.63	229.02	0	0	230.49	229.02	4.64	224.39	1.47	225.86	0	0	0	0	4.64	224.39	1.47	225.86	10391.2	0	0	10429.6	10391.2	120	10271.2	38.4	10309.6	0	0	0	0	120
494	FCO0150	62_21	383276.01	4736917.92	258308.39	399225.54	587	1	586	62_21	497	62	6	2	21	M	258308.39	399225.54	423.88	0	0	213.34	213.34	10.09	413.79	0	413.79	0	0	0	0	0	213.34	0	213.34	18034.8	0	0	9900	9900	30	18004.8	0	18004.8	30	0	0	0	0
495	FCO0200	62_22	419780.08	4780890.7	382493.3	539777.03	588	1	587	62_22	498	62	6	2	22	M	382493.3	539777.03	234.29	0	0	154.24	154.24	0	234.29	8.41	242.7	0	0	0	0	0	154.24	0	154.24	9868.8	0	0	6802.4	6802.4	0	9868.8	166.4	10035.2	0	0	0	0	0
496	FCO0320	62_23	428629.52	4792115.89	412649.59	575706.44	589	1	588	62_23	499	62	6	2	23	M	412649.59	575706.44	270.39	0	0	278.41	270.39	36	234.4	8.02	242.42	0	0	0	0	36	234.4	8.02	242.42	9796.8	0	0	9898.4	9796.8	440	9356.8	101.6	9458.4	0	0	0	0	440
497	FCO0120	62_24	397462.03	4676025.09	298660.77	198003.91	590	1	589	62_24	500	62	6	2	24	M	298660.77	198003.91	373.05	0	0	148.49	148.49	0.27	372.78	7.6	380.38	0	0	0	0	0	148.49	0	148.49	16691.2	0	0	6050.4	6050.4	0	16691.2	269.6	16960.8	0	0	0	0	0
498	FCO0090	62_25	405703.75	4786681.09	336905.61	560187.71	591	1	590	62_25	501	62	6	2	25	M	336905.61	560187.71	229.51	0	0	229.51	229.51	0	229.51	0	229.51	0	0	0	0	0	229.51	0	229.51	10964.8	0	0	10964.8	10964.8	0	10964.8	0	10964.8	0	0	0	0	0
499	FCO0420	62_26	437249.62	4790751.83	440787.27	570365.84	592	1	591	62_26	502	62	6	2	26	M	440787.27	570365.84	462.13	0	0	472.46	427.29	0	462.13	63.15	525.28	0	0	0	0	0	427.29	45.17	472.46	17846.4	0	0	17909.6	16705.6	0	17846.4	1728.8	19575.2	0	0	0	0	0
500	FMX0050	62_27	423505.71	4792962.11	395928.32	578997.29	593	1	592	62_27	503	62	6	2	27	M	395928.32	578997.29	105.66	0	0	6.51	3.86	0	105.66	7.84	113.5	0	0	0	0	0	3.86	2.65	6.51	4697.6	4740	4544	248	153.6	0	4697.6	290.4	4988	0	4544	196	4740	0
501	FCO0070	62_28	437076.57	4784438.06	439585.21	549673	594	1	593	62_28	504	62	6	2	28	M	439585.21	549673	363.87	0	0	409.03	345.65	10.36	353.5	63.38	416.89	0	0	0	0	5.45	340.19	63.38	403.58	11210.8	0	0	13173.8	10593	90	11120.8	2580.8	13701.6	45	0	0	0	45
502	FCO0200	62_29	438297.08	4750526.83	440177.94	438308.79	595	1	594	62_29	505	62	6	2	29	M	440177.94	438308.79	244.24	0	0	291.42	244.24	16.36	227.88	47.18	275.06	0	0	0	0	16.36	227.88	47.18	275.06	10101.6	0	0	12448	10101.6	260	9841.6	2346.4	12188	0	0	0	0	260
503	FMX0090	62_30	408061.03	4782750.49	344241.33	547057.81	596	1	595	62_30	506	62	6	2	30	M	344241.33	547057.81	230.83	0	0	214.91	214.91	1.09	229.74	0	229.74	0	0	0	0	1.09	213.82	0	213.82	10587.6	0	0	9913.2	9913.2	10	10577.6	0	10577.6	0	0	0	0	10
504	FMX0370	62_A01	398794.68	4676291.43	303060.83	198742.24	597	1	596	62_A01	507	62	6	2	0	M	303060.83	198742.24	172.88	0	0	85.8	85.8	18.82	154.06	5.67	159.73	0	0	0	0	0.27	85.53	0	85.53	5527	0	2407	3120	3120	235	5292	185.6	5477.6	235	2172	0	0	0
505	FCO0240	62_A06	440587.52	4768180.54	449467.82	495990.74	598	1	597	62_A06	508	62	6	2	0	M	449467.82	495990.74	579.25	0	0	614.08	546.76	27.82	551.43	67.32	618.76	0	0	0	0	27.82	518.94	67.32	586.27	19877	0	0	19966.6	18760.2	405	19472	1206.4	20678.4	0	0	0	0	405
506	FCO0160	62_A08	419874.44	4771013	381807.98	507366.99	599	1	598	62_A08	509	62	6	2	0	M	381807.98	507366.99	387.26	0	0	418.39	349.4	5.18	382.07	106.57	488.65	0	0	0	0	3	346.4	68.99	415.39	12340.6	0	0	12001.4	11145.4	15	12325.6	1738.4	14064	0	0	0	0	15
507	FCO0140	63_01	431274.1	4829578.53	425085.4	698316.38	600	1	599	63_01	510	63	6	3	1	M	425085.4	698316.38	86.42	0	0	0	0	0	86.42	3.8	90.22	0	0	0	0	0	0	0	0	2846.4	0	0	0	0	0	2846.4	42.4	2888.8	0	0	0	0	0
508	FCO0040	63_02	442366.1	4756637.9	454141.52	457946.91	601	1	600	63_02	511	63	6	3	2	M	454141.52	457946.91	237.71	0	0	223.97	222.5	23.45	214.26	1.47	215.72	0	0	0	0	10.09	212.41	1.47	213.88	9700	0	0	9443.2	9432.8	280	9420	10.4	9430.4	220	0	0	0	60
509	FCO0320	63_03	433737.58	4770982.33	427279.54	505870.59	602	1	601	63_03	512	63	6	3	3	M	427279.54	505870.59	293.94	0	0	522.31	293.94	2.45	291.48	228.37	519.85	0	0	0	0	2.45	291.48	228.37	519.85	13132.2	0	0	20161.8	13132.2	25	13107.2	7029.6	20136.8	0	0	0	0	25
510	FCO0280	63_04	405415.59	4748277.99	332084.5	434248.5	603	1	602	63_04	513	63	6	3	4	M	332084.5	434248.5	158.31	0	0	189.19	138.46	6.82	151.49	50.74	202.23	0	0	0	0	6.82	131.64	50.74	182.37	5323.8	0	0	5239.8	4718.2	75	5248.8	521.6	5770.4	0	0	0	0	75
511	FCO0170	63_05	418103.68	4772329.04	376132.12	511862.28	604	1	603	63_05	514	63	6	3	5	M	376132.12	511862.28	112.9	0	0	0	0	0	112.9	0	112.9	0	0	0	0	0	0	0	0	6074.4	0	0	0	0	0	6074.4	0	6074.4	0	0	0	0	0
513	FCO0150	63_07	421936.52	4856308.05	397139.94	786918.27	606	1	605	63_07	516	63	6	3	7	M	397139.94	786918.27	181.15	0	0	181.15	181.15	0	181.15	0	181.15	0	0	0	0	0	181.15	0	181.15	9536	0	0	9536	9536	0	9536	0	9536	0	0	0	0	0
514	FCO0440	63_08	431612.67	4786462.85	421866.25	556863.88	607	1	606	63_08	517	63	6	3	8	M	421866.25	556863.88	117.51	0	0	331.41	113.14	13.36	104.15	218.27	322.41	0	0	0	0	9	104.15	218.27	322.41	4332.8	40	40	7072.8	4292.8	80	4252.8	2780	7032.8	40	0	0	0	40
515	FCO0170	63_09	420994.8	4775026.49	385887.24	520419.18	608	1	607	63_09	518	63	6	3	9	M	385887.24	520419.18	246.68	0	0	458.88	219.06	0	246.68	243.59	490.27	0	0	0	0	0	219.06	239.82	458.88	13408	1364	0	16176	12090.4	0	13408	4132	17540	0	0	0	1364	0
516	FMX0040	63_10	428771.22	4800743.06	413981.47	603989.7	609	1	608	63_10	519	63	6	3	10	M	413981.47	603989.7	323.6	0	0	323.6	323.6	0	323.6	0	323.6	0	0	0	0	0	323.6	0	323.6	14360.8	0	0	14360.8	14360.8	0	14360.8	0	14360.8	0	0	0	0	0
517	FCO0240	63_11	443806.66	4752040.75	458404.86	442720.85	610	1	609	63_11	520	63	6	3	11	M	458404.86	442720.85	244.68	0	0	293.69	220.34	6	238.68	73.35	312.02	0	0	0	0	1.64	218.7	73.35	292.05	8753.2	0	0	9273.2	8254	70	8683.2	1019.2	9702.4	60	0	0	0	10
518	FCO0030	63_13	419834.19	4767286.71	381300.5	495147.94	611	1	610	63_13	521	63	6	3	13	M	381300.5	495147.94	211.92	0	0	189.38	189.38	13.36	198.56	0	198.56	0	0	0	0	2.73	186.66	0	186.66	9150	0	0	8660.8	8660.8	170	8980	0	8980	170	0	0	0	0
519	FCO0220	63_14	408558.22	4746591.84	342223.12	428399.63	612	1	611	63_14	522	63	6	3	14	M	342223.12	428399.63	176.81	0	0	233.55	167.84	1.36	175.45	65.71	241.16	0	0	0	0	0	167.84	65.71	233.55	8061.8	0	0	10225.6	7929.6	25	8036.8	2296	10332.8	25	0	0	0	0
520	FCO0250	63_15	443291.77	4819017.16	463443.05	662471.1	613	1	612	63_15	523	63	6	3	15	M	463443.05	662471.1	347.87	0	0	332.63	332.63	15.27	332.59	3.53	336.13	0	0	0	0	6.54	326.09	0	326.09	14328	0	0	14099.2	14099.2	140	14188	62.4	14250.4	100	0	0	0	40
521	FCO0320	63_16	439607.21	4796700.73	449118.02	589642.2	614	1	613	63_16	524	63	6	3	16	M	449118.02	589642.2	193.54	0	0	210.07	101.86	17.18	176.36	108.21	284.58	0	0	0	0	0	101.86	108.21	210.07	8207	0	0	6700	5352.8	115	8092	1347.2	9439.2	115	0	0	0	0
522	FMX0440	63_17	421455.33	4783822.93	388283.45	549226.42	615	1	614	63_17	525	63	6	3	17	M	388283.45	549226.42	291.5	0	0	51.04	51.04	2.45	289.04	0	289.04	0	0	0	0	0	51.04	0	51.04	14513.2	0	0	2932.8	2932.8	10	14503.2	0	14503.2	10	0	0	0	0
523	FCO0420	63_18	440713.8	4798402.68	452918.63	595113.66	616	1	615	63_18	526	63	6	3	18	M	452918.63	595113.66	22.18	0	0	8.39	8.39	0.27	21.9	0	21.9	0	0	0	0	0	8.39	0	8.39	743.2	0	0	292	292	0	743.2	0	743.2	0	0	0	0	0
524	FCO0250	63_19	437119.64	4846523.56	445956.18	753306.96	617	1	616	63_19	527	63	6	3	19	M	445956.18	753306.96	420.71	0	0	459.49	316.23	0	420.71	143.26	563.97	0	0	0	0	0	316.23	143.26	459.49	16961.6	0	0	15844	12934.4	0	16961.6	2909.6	19871.2	0	0	0	0	0
525	FHD0120	63_20	435626.66	4789992.07	435387.4	568036.78	618	1	617	63_20	528	63	6	3	20	M	435387.4	568036.78	27.93	0	0	0	0	0	27.93	0	27.93	0	0	0	0	0	0	0	0	1232	1232	1232	0	0	0	1232	0	1232	0	1232	0	1232	0
526	FCO0320	63_22	428419.02	4791624.76	411909.73	574116.64	619	1	618	63_22	529	63	6	3	22	M	411909.73	574116.64	218.75	0	0	415.3	201.5	0	218.75	213.8	432.56	0	0	0	0	0	201.5	213.8	415.3	9465.6	540	540	10388	8925.6	0	9465.6	1462.4	10928	0	540	0	540	0
527	FCO0020	63_23	420602.56	4770462.7	384140.93	505488.54	620	1	619	63_23	530	63	6	3	23	M	384140.93	505488.54	277.61	0	0	281.45	261.28	5.73	271.88	20.17	292.05	0	0	0	0	0	261.28	20.17	281.45	11630.6	0	0	11468	11246.4	45	11585.6	221.6	11807.2	45	0	0	0	0
528	FCO0020	63_24	411936.94	4795852.78	358273.79	589642.6	621	1	620	63_24	531	63	6	3	24	M	358273.79	589642.6	238.71	0	0	349.84	238.71	10.64	228.08	111.13	339.21	0	0	0	0	10.64	228.08	111.13	339.21	9844	0	0	11665.6	9844	100	9744	1821.6	11565.6	0	0	0	0	100
529	FCO0130	63_25	394892.48	4665837.9	289191.16	164836.29	622	1	621	63_25	532	63	6	3	25	M	289191.16	164836.29	208.27	0	0	134.89	134.89	10.36	197.91	1.68	199.58	0	0	0	0	0	134.89	0	134.89	7764.4	0	0	5715.2	5715.2	90	7674.4	15.2	7689.6	90	0	0	0	0
530	FCO0250	63_26	442854.45	4819720.89	462079.23	664823.15	623	1	622	63_26	533	63	6	3	26	M	462079.23	664823.15	624.25	0	0	616.53	616.53	4.91	619.34	0	619.34	0	0	0	0	4.91	611.62	0	611.62	26202	0	0	26031.6	26031.6	50	26152	0	26152	0	0	0	0	50
531	FCO0440	63_27	424079.05	4785552.12	397063.52	554634.31	624	1	623	63_27	534	63	6	3	27	M	397063.52	554634.31	150.32	0	0	401.75	150.32	0	150.32	251.44	401.75	0	0	0	0	0	150.32	251.44	401.75	6254.4	0	0	9599.2	6254.4	0	6254.4	3344.8	9599.2	0	0	0	0	0
532	FCO0320	63_28	428792.72	4794406.95	413415.19	583204.87	625	1	624	63_28	535	63	6	3	28	M	413415.19	583204.87	209.6	0	0	456.22	171.12	0	209.6	285.1	494.71	0	0	0	0	0	171.12	285.1	456.22	11627.2	0	0	15284.8	10513.6	0	11627.2	4771.2	16398.4	0	0	0	0	0
533	FCO0220	63_29	440515.51	4822774.16	454713.82	675072.23	626	1	625	63_29	536	63	6	3	29	M	454713.82	675072.23	79.87	0	0	71.07	71.07	0	79.87	1.42	81.29	0	0	0	0	0	71.07	0	71.07	3843.2	0	0	3466.4	3466.4	0	3843.2	17.6	3860.8	0	0	0	0	0
534	FCO0220	63_30	442407.75	4824525.16	461095.77	680625.63	627	1	626	63_30	537	63	6	3	30	M	461095.77	680625.63	116.85	0	0	109.23	109.23	0	116.85	0	116.85	0	0	0	0	0	109.23	0	109.23	6194.4	272	272	5922.4	5922.4	0	6194.4	0	6194.4	0	272	0	272	0
535	FCO0320	63_A02	432491.49	4792275.05	425333.13	575840.3	628	1	627	63_A02	538	63	6	3	0	H	425333.13	575840.3	499.63	0	0	585.32	468.52	0	499.63	116.79	616.42	0	0	0	0	0	468.52	116.79	585.32	25645.6	0	0	25084.8	23956	0	25645.6	1128.8	26774.4	0	0	0	0	0
536	FCO0140	63_A05	442193.48	4756930.34	453604.63	458923.61	629	1	628	63_A05	539	63	6	3	0	M	453604.63	458923.61	647.83	0	0	647.83	647.83	20.73	627.1	0	627.1	0	0	0	0	20.73	627.1	0	627.1	23381	0	0	23381	23381	325	23056	0	23056	0	0	0	0	325
537	FCO0160	71_01	386926.42	4749699.54	271578.57	440782.48	630	1	629	71_01	540	71	7	1	1	M	271578.57	440782.48	550.49	0	0	696.68	550.49	16.64	533.85	146.2	680.05	0	0	0	0	16.64	533.85	146.2	680.05	27015.8	0	0	28767.8	27015.8	295	26720.8	1752	28472.8	0	0	0	0	295
538	FCO0440	71_02	428461.84	4785668.09	411451.23	554573.83	631	1	630	71_02	541	71	7	1	2	M	411451.23	554573.83	334.78	0	0	441.93	334.78	0.27	334.51	107.15	441.66	0	0	0	0	0.27	334.51	107.15	441.66	18414.4	0	0	20108.8	18414.4	0	18414.4	1694.4	20108.8	0	0	0	0	0
539	FCO0070	71_03	417453.71	4789030.06	375681.97	566708.93	632	1	631	71_03	542	71	7	1	3	M	375681.97	566708.93	411.54	0	0	379.28	368.21	24.82	386.72	12.8	399.53	0	0	0	0	0	368.21	11.07	379.28	21657.2	0	0	20683.2	20597.6	530	21127.2	100.8	21228	530	0	0	0	0
540	FCO0190	71_04	435829.39	4822884.43	439354.79	675903.83	633	1	632	71_04	543	71	7	1	4	M	439354.79	675903.83	349.36	0	0	359.47	331.79	0	349.36	27.68	377.04	0	0	0	0	0	331.79	27.68	359.47	17628	580	580	17604	17048	0	17628	556	18184	0	580	0	580	0
541	FCO0140	71_05	414025.33	4767364.39	362253.9	495988.32	634	1	633	71_05	544	71	7	1	5	M	362253.9	495988.32	389.98	0	0	333.57	333.57	17.18	372.8	0	372.8	0	0	0	0	4.36	329.21	0	329.21	20122.4	0	0	18036.8	18036.8	180	19942.4	0	19942.4	120	0	0	0	60
542	FCO0140	71_06	413358.83	4765238.63	359853.26	489082.57	635	1	634	71_06	545	71	7	1	6	M	359853.26	489082.57	437.35	0	0	291.41	291.41	16.09	421.26	16.31	437.57	0	0	0	0	0	291.41	0	291.41	20367.4	0	5273	15094.4	15094.4	125	20242.4	354.4	20596.8	125	5148	0	0	0
543	FCO0060	71_08	433828.42	4794786.54	429970.78	583943.88	636	1	635	71_08	546	71	7	1	8	M	429970.78	583943.88	191.38	0	0	197.2	191.38	0	191.38	5.81	197.2	0	0	0	0	0	191.38	5.81	197.2	10762.4	0	0	10810.4	10762.4	0	10762.4	48	10810.4	0	0	0	0	0
544	FCO0420	71_09	437004.04	4790594.08	439965.89	569873.07	637	1	636	71_09	547	71	7	1	9	M	439965.89	569873.07	269.36	0	0	602.69	250.66	0	269.36	352.03	621.39	0	0	0	0	0	250.66	352.03	602.69	9981.6	0	0	24413.6	9063.2	0	9981.6	15350.4	25332	0	0	0	0	0
545	FCO0240	71_10	426272.56	4779585.06	403658.12	534840.79	638	1	637	71_10	548	71	7	1	10	M	403658.12	534840.79	468.52	0	0	327.41	327.41	26.18	442.34	0	442.34	0	0	0	0	0.55	326.87	0	326.87	21533	4013	4013	17520	17520	125	21408	0	21408	125	3888	0	3888	0
546	FCO0090	71_11	420976.13	4769629.13	385282.36	502716.57	639	1	638	71_11	549	71	7	1	11	M	385282.36	502716.57	307.4	0	0	274.68	272.22	15.27	292.13	2.45	294.58	0	0	0	0	0	272.22	2.45	274.68	15082.4	664	664	14456	14418.4	180	14902.4	37.6	14940	180	484	0	484	0
547	FCO0060	71_12	416046.47	4783449.94	370504.38	548547.55	640	1	639	71_12	550	71	7	1	12	M	370504.38	548547.55	116.85	0	0	116.85	116.85	0	116.85	0	116.85	0	0	0	0	0	116.85	0	116.85	6347.2	0	0	6347.2	6347.2	0	6347.2	0	6347.2	0	0	0	0	0
548	FMX0080	71_13	418079.04	4788086.99	377638.18	563552.68	641	1	640	71_13	551	71	7	1	13	M	377638.18	563552.68	250.47	0	0	352.57	192.24	1.09	249.38	170.09	419.47	0	0	0	0	0.27	191.97	160.33	352.3	12177	0	0	12074.6	10083.4	5	12172	2148.8	14320.8	0	0	0	0	5
549	FCO0080	71_14	417428.08	4785364.37	375228.92	554687.87	642	1	641	71_14	552	71	7	1	14	M	375228.92	554687.87	100.67	0	0	77.94	77.94	7.91	92.76	52.37	145.13	0	0	0	0	0	77.94	0	77.94	4853.2	0	0	4220.8	4220.8	90	4763.2	971.2	5734.4	90	0	0	0	0
550	FMX0060	71_16	420842.36	4785244	386415.88	553949.35	643	1	642	71_16	553	71	7	1	16	M	386415.88	553949.35	369.47	0	0	324.14	308.75	1.64	367.83	17.6	385.43	0	0	0	0	0	308.75	15.4	324.14	18708.4	0	0	16519.2	16216.8	10	18698.4	317.6	19016	10	0	0	0	0
551	FCO0080	71_17	411164.66	4793542.74	355508.21	582143.57	644	1	643	71_17	554	71	7	1	17	M	355508.21	582143.57	216.64	0	0	216.64	216.64	5.45	211.18	0	211.18	0	0	0	0	5.45	211.18	0	211.18	11647.8	0	0	11647.8	11647.8	95	11552.8	0	11552.8	0	0	0	0	95
552	FCO0070	71_19	434916.79	4824316.6	436505.22	680692.72	645	1	644	71_19	555	71	7	1	19	M	436505.22	680692.72	206.49	0	0	439.01	206.49	0	206.49	232.52	439.01	0	0	0	0	0	206.49	232.52	439.01	11006.4	0	0	13620.8	11006.4	0	11006.4	2614.4	13620.8	0	0	0	0	0
553	FCO0060	71_20	436696.11	4823618.37	442271.18	678224.15	646	1	645	71_20	556	71	7	1	20	M	442271.18	678224.15	111.18	0	0	144.54	111.18	0	111.18	33.36	144.54	0	0	0	0	0	111.18	33.36	144.54	6460.8	0	0	7363.2	6460.8	0	6460.8	902.4	7363.2	0	0	0	0	0
554	FCO0080	71_21	429881.7	4802030.18	417753.17	608099.91	647	1	646	71_21	557	71	7	1	21	M	417753.17	608099.91	339.05	0	0	339.68	329.38	0	339.05	10.3	349.35	0	0	0	0	0	329.38	10.3	339.68	17850.4	0	0	18056.8	17547.2	0	17850.4	509.6	18360	0	0	0	0	0
555	FCO0300	71_22	424793.33	4800091.9	400868.57	602253.62	648	1	647	71_22	558	71	7	1	22	M	400868.57	602253.62	286.83	0	0	282.35	276.48	0	286.83	5.87	292.7	0	0	0	0	0	276.48	5.87	282.35	15818.4	0	0	15484	15411.2	0	15818.4	72.8	15891.2	0	0	0	0	0
556	FCO0090	71_23	415688.1	4789962.02	369984.54	569943.51	649	1	648	71_23	559	71	7	1	23	M	369984.54	569943.51	247.51	0	0	237.79	227.7	0	247.51	10.08	257.59	0	0	0	0	0	227.7	10.08	237.79	13931.2	0	0	13348	13232	0	13931.2	116	14047.2	0	0	0	0	0
557	FCO0070	71_24	428745.04	4774210.19	411227.48	516961.24	650	1	649	71_24	560	71	7	1	24	M	411227.48	516961.24	362.35	0	0	484.75	338.5	0	362.35	148.15	510.5	0	0	0	0	0	338.5	146.25	484.75	17075.2	1112	1092	17008	15983.2	0	17075.2	1044.8	18120	0	1092	20	1112	0
558	FCO0320	71_25	435124.51	4769789.6	431709.11	501818.5	651	1	650	71_25	561	71	7	1	25	M	431709.11	501818.5	198.85	0	0	366.35	198.85	0	198.85	167.5	366.35	0	0	0	0	0	198.85	167.5	366.35	8704	0	0	11888	8704	0	8704	3184	11888	0	0	0	0	0
559	FCO0160	71_26	429692.28	4771710.79	414083.11	508667.22	652	1	651	71_26	562	71	7	1	26	M	414083.11	508667.22	491.71	0	0	490.08	477.6	0	491.71	12.47	504.18	0	0	0	0	0	477.6	12.47	490.08	23040.8	0	0	22800.8	22624	0	23040.8	176.8	23217.6	0	0	0	0	0
560	FCO0090	71_27	432793.78	4785351.85	425628.78	553100.89	653	1	652	71_27	563	71	7	1	27	M	425628.78	553100.89	345.73	0	0	428.66	329.62	0	345.73	100.56	446.29	0	0	0	0	0	329.62	99.04	428.66	17498.4	0	0	18356	17103.2	0	17498.4	1276.8	18775.2	0	0	24	0	0
561	FCO0120	71_28	443204.75	4826926.9	463950.65	688423.22	654	1	653	71_28	564	71	7	1	28	M	463950.65	688423.22	377.34	0	0	384	377.34	1.09	376.25	6.66	382.91	0	0	0	0	1.09	376.25	6.66	382.91	19757	0	0	19904.2	19757	5	19752	147.2	19899.2	0	0	0	0	5
562	FCO0140	71_29	431093.03	4764891.41	417991.62	486156.5	655	1	654	71_29	565	71	7	1	29	M	417991.62	486156.5	323.66	0	0	301.68	287.42	0.82	322.84	19.73	342.57	0	0	0	0	0	287.42	14.25	301.68	14148.8	0	0	13190.4	12960	0	14148.8	392	14540.8	0	0	0	0	0
563	FCO0060	71_30	409294.46	4784452.6	348458.53	552516.48	656	1	655	71_30	566	71	7	1	30	M	348458.53	552516.48	140.42	0	0	128.97	127.45	0	140.42	1.52	141.94	0	0	0	0	0	127.45	1.52	128.97	7712	0	0	7164.8	7145.6	0	7712	19.2	7731.2	0	0	0	0	0
564	FCO0440	71_A09	429780.86	4786685.07	415880.04	557777.01	657	1	656	71_A09	567	71	7	1	0	M	415880.04	557777.01	416.65	0	0	368.61	365.09	7.91	408.74	9.02	417.76	0	0	0	0	7.91	357.18	3.52	360.7	17013.6	0	0	15580	15483.2	80	16933.6	185.6	17119.2	0	0	0	0	80
565	FCO0080	71_A14	431747.46	4772662.68	420920.44	511582.85	658	1	657	71_A14	568	71	7	1	0	M	420920.44	511582.85	373.24	0	0	379.63	373.24	0.27	372.97	6.39	379.36	0	0	0	0	0.27	372.97	6.39	379.36	19055.2	0	0	19216.8	19055.2	0	19055.2	161.6	19216.8	0	0	0	0	0
566	FCO0090	71_A19	434575.26	4786143.23	431551.85	555517.67	659	1	658	71_A19	569	71	7	1	0	M	431551.85	555517.67	270.13	0	0	391.12	248.07	0.55	269.58	143.05	412.63	0	0	0	0	0.55	247.53	143.05	390.58	13486	0	0	14211.6	12538.8	10	13476	1672.8	15148.8	0	0	0	0	10
567	FCO0140	72_01	420822.6	4755199.85	383324.3	455399.35	660	1	659	72_01	570	72	7	2	1	M	383324.3	455399.35	530.97	0	0	525.04	525.04	4.09	526.88	0	526.88	0	0	0	0	0	525.04	0	525.04	26802.2	0	0	26752	26752	15	26787.2	0	26787.2	15	0	0	0	0
568	FCO0060	72_02	415662.98	4783985.78	369300.47	550343.75	661	1	660	72_02	571	72	7	2	2	M	369300.47	550343.75	90.73	0	0	86.91	86.91	3.82	86.91	0	86.91	0	0	0	0	0	86.91	0	86.91	5255.2	0	0	5255.2	5255.2	0	5255.2	0	5255.2	0	0	0	0	0
569	FCO0150	72_04	426777.71	4764390.42	403785.47	484947.63	662	1	661	72_04	572	72	7	2	4	M	403785.47	484947.63	343.84	0	0	337.84	337.84	6	337.84	0	337.84	0	0	0	0	0	337.84	0	337.84	17696.2	45	45	17651.2	17651.2	45	17651.2	0	17651.2	45	0	0	0	0
570	FCO0140	72_05	414672.71	4768058.85	364447.45	498201.04	663	1	662	72_05	573	72	7	2	5	M	364447.45	498201.04	221.2	0	0	213.86	213.86	0	221.2	0	221.2	0	0	0	0	0	213.86	0	213.86	11155.2	0	0	10966.4	10966.4	0	11155.2	0	11155.2	0	0	0	0	0
571	FCO0320	72_06	429032.7	4793152.08	414076.19	579064.68	664	1	663	72_06	574	72	7	2	6	M	414076.19	579064.68	385.07	0	0	423.82	385.07	1.91	383.16	38.75	421.91	0	0	0	0	1.91	383.16	38.75	421.91	21512.2	0	0	21783.4	21512.2	25	21487.2	271.2	21758.4	0	0	0	0	25
572	FCO0190	72_07	440942.27	4770931.51	450908.11	504979.25	665	1	664	72_07	575	72	7	2	7	M	450908.11	504979.25	529.66	0	0	479.28	471.18	4.64	525.02	14.14	539.16	0	0	0	0	4.64	466.55	8.09	474.64	16776.2	1764	0	15219.4	15085	45	16731.2	207.2	16938.4	0	0	0	1764	45
573	FCO0320	72_09	428928.67	4799444.11	414367.37	599713.3	666	1	665	72_09	576	72	7	2	9	M	414367.37	599713.3	317.13	0	0	369.75	222.47	22.91	294.23	147.28	441.51	0	0	0	0	0.55	221.92	147.28	369.21	11649.4	0	0	11394.4	8375.2	595	11054.4	3019.2	14073.6	595	0	0	0	0
574	FCO0250	72_10	437788.19	4764043.3	439868.87	482700.56	667	1	666	72_10	577	72	7	2	10	M	439868.87	482700.56	178.19	0	0	183.69	178.19	7.64	170.55	5.51	176.06	0	0	0	0	7.64	170.55	5.51	176.06	7813.2	0	0	7906.8	7813.2	90	7723.2	93.6	7816.8	0	0	0	0	90
575	FHD0120	72_11	435384.56	4790571.09	434651.47	569960.36	668	1	667	72_11	578	72	7	2	11	M	434651.47	569960.36	233.31	0	0	218.83	218.83	2.45	230.86	0	230.86	0	0	0	0	0	218.83	0	218.83	12505.2	0	0	11992.8	11992.8	30	12475.2	0	12475.2	30	0	0	0	0
576	FCO0140	72_12	425514.06	4756806.13	398876.11	460195.63	669	1	668	72_12	579	72	7	2	12	M	398876.11	460195.63	184.12	0	0	181.95	177.41	0	184.12	4.54	188.66	0	0	0	0	0	177.41	4.54	181.95	10568	0	0	10339.2	10285.6	0	10568	53.6	10621.6	0	0	0	0	0
577	FCO0070	72_13	420483.9	4782670.1	384981.02	545542.79	670	1	669	72_13	580	72	7	2	13	M	384981.02	545542.79	330.65	0	0	344.84	325.7	1.36	329.29	19.13	348.42	0	0	0	0	1.09	324.61	19.13	343.75	17754.8	136	136	18062.8	17618.8	10	17744.8	444	18188.8	0	136	0	136	10
578	FCO0140	72_14	423963	4760869.5	394197.54	473681.42	671	1	670	72_14	581	72	7	2	14	M	394197.54	473681.42	267.47	0	0	265.14	242.46	0.27	267.2	22.68	289.88	0	0	0	0	0.27	242.18	22.68	264.87	11892.2	0	0	11595.4	11293	5	11887.2	302.4	12189.6	0	0	0	0	5
579	FCO0160	72_15	411712.62	4745775.56	352488.47	425403.15	672	1	671	72_15	582	72	7	2	15	M	352488.47	425403.15	350.75	0	0	287.97	287.97	13.09	337.66	0	337.66	0	0	0	0	0	287.97	0	287.97	16783.8	0	0	14887.2	14887.2	175	16608.8	0	16608.8	175	0	0	0	0
580	FCO0250	72_16	433203.11	4824361.58	430889.05	681012.09	673	1	672	72_16	583	72	7	2	16	M	430889.05	681012.09	309.71	0	0	350.83	309.71	0.27	309.44	41.12	350.56	0	0	0	0	0.27	309.44	41.12	350.56	13478.4	0	0	15667.2	13478.4	0	13478.4	2188.8	15667.2	0	0	0	0	0
581	FCO0320	72_17	438863.37	4827599.32	449778.78	691063.92	674	1	673	72_17	584	72	7	2	17	M	449778.78	691063.92	394.33	0	0	454.62	371.3	4.36	389.97	83.33	473.3	0	0	0	0	0	371.3	83.33	454.62	14448.2	0	0	14956	13910.4	25	14423.2	1045.6	15468.8	25	0	0	0	0
582	FCO0250	72_18	452240.49	4846980.96	495595.64	753292.83	675	1	674	72_18	585	72	7	2	18	M	495595.64	753292.83	372.49	0	0	509.91	299.93	43.91	328.58	209.98	538.56	0	0	0	0	5.45	294.47	209.98	504.45	15079.8	0	0	15473.6	13224	855	14224.8	2249.6	16474.4	795	0	0	0	60
583	FCO0070	72_19	413310.62	4790589.73	362249.6	572241.76	676	1	675	72_19	586	72	7	2	19	M	362249.6	572241.76	222.3	0	0	206.51	206.51	7.91	214.4	0	214.4	0	0	0	0	0	206.51	0	206.51	12692.6	0	0	12472	12472	35	12657.6	0	12657.6	35	0	0	0	0
584	FCO0130	72_20	419649.11	4767373.1	380702.11	495449.94	677	1	676	72_20	587	72	7	2	20	M	380702.11	495449.94	166.66	0	0	147.71	147.71	6.54	160.12	0	160.12	0	0	0	0	0	147.71	0	147.71	8934.2	0	0	8480	8480	75	8859.2	0	8859.2	75	0	0	0	0
585	FCO0160	72_21	428570.56	4770205.87	410252.11	503843.58	678	1	677	72_21	588	72	7	2	21	M	410252.11	503843.58	113.49	0	0	106.23	99.63	9.27	104.22	6.6	110.82	0	0	0	0	9.27	90.35	6.6	96.95	4157.8	0	0	3733.8	3597	165	3992.8	136.8	4129.6	0	0	0	0	165
586	FCO0250	72_22	452054.69	4846976.24	494985.77	753295.95	679	1	678	72_22	589	72	7	2	22	M	494985.77	753295.95	234.08	0	0	213.22	213.22	29.45	204.63	0	204.63	0	0	0	0	28.91	184.31	0	184.31	7447	0	0	6874.6	6874.6	475	6972	0	6972	10	0	0	0	465
587	FCO0200	72_23	438442.18	4750184.34	440619.48	437170.61	680	1	679	72_23	590	72	7	2	23	M	440619.48	437170.61	435.2	0	0	435.2	435.2	0	435.2	0	435.2	0	0	0	0	0	435.2	0	435.2	22305.6	0	0	22305.6	22305.6	0	22305.6	0	22305.6	0	0	0	0	0
588	FCO0170	72_24	420045.38	4770125.86	382279.31	504439.73	681	1	680	72_24	591	72	7	2	24	M	382279.31	504439.73	411.68	0	0	394.9	394.9	31.09	380.59	0	380.59	0	0	0	0	16.64	378.27	0	378.27	21753.4	0	0	21592.6	21592.6	435	21318.4	0	21318.4	140	0	0	0	295
589	FCO0120	72_25	413003.66	4768431.47	359010.21	499591.61	682	1	681	72_25	592	72	7	2	25	M	359010.21	499591.61	338.3	0	0	313.13	313.13	0.55	337.76	0	337.76	0	0	0	0	0	313.13	0	313.13	15062.4	0	0	14356	14356	0	15062.4	0	15062.4	0	0	0	0	0
590	FCO0230	72_27	440737.82	4749181.61	448049.57	433650.01	683	1	682	72_27	593	72	7	2	27	M	448049.57	433650.01	353.07	0	0	422.61	353.07	12	341.07	69.55	410.61	0	0	0	0	12	341.07	69.55	410.61	15820.8	0	0	16466.4	15820.8	140	15680.8	645.6	16326.4	0	0	0	0	140
591	FCO0140	72_28	424947.36	4754843.5	396819.26	453814.48	684	1	683	72_28	594	72	7	2	28	M	396819.26	453814.48	331.88	0	0	320.49	320.49	0	331.88	0	331.88	0	0	0	0	0	320.49	0	320.49	17367.2	364	364	17003.2	17003.2	0	17367.2	0	17367.2	0	364	0	364	0
592	FCO0090	72_29	434214.15	4785263.06	430278.88	552666.85	685	1	684	72_29	595	72	7	2	29	M	430278.88	552666.85	129.93	0	0	520.01	129.93	0.55	129.39	390.08	519.46	0	0	0	0	0.55	129.39	390.08	519.46	7103.2	0	0	11990.4	7103.2	0	7103.2	4887.2	11990.4	0	0	0	0	0
593	FCO0140	72_30	420813.74	4755402.78	383315.72	456065.95	686	1	685	72_30	596	72	7	2	30	M	383315.72	456065.95	135.19	0	0	173.94	135.19	0	135.19	52.26	187.45	0	0	0	0	0	135.19	38.75	173.94	8559.2	0	0	8837.6	8559.2	0	8559.2	413.6	8972.8	0	0	0	0	0
594	FCO0080	72_A01	423508.39	4775012.19	394130.86	520119.14	687	1	686	72_A01	597	72	7	2	0	M	394130.86	520119.14	283.85	0	0	275.8	268.29	0	283.85	7.51	291.36	0	0	0	0	0	268.29	7.51	275.8	14420	0	0	13917.6	13766.4	0	14420	151.2	14571.2	0	0	0	0	0
595	FCO0440	72_A03	430475.27	4787132.81	418202.81	559175.82	688	1	687	72_A03	598	72	7	2	0	M	418202.81	559175.82	481.01	0	0	455.84	455.84	0	481.01	0	481.01	0	0	0	0	0	455.84	0	455.84	21211.2	1012	1012	20199.2	20199.2	0	21211.2	0	21211.2	0	1012	0	1012	0
596	FCO0130	72_A04	425590.01	4768059.32	400258.95	497102.39	689	1	688	72_A04	599	72	7	2	0	M	400258.95	497102.39	476.76	0	0	485.79	471.67	6.82	469.94	14.12	484.06	0	0	0	0	6.82	464.85	14.12	478.97	23795	0	0	23888.6	23715.8	75	23720	172.8	23892.8	0	0	0	0	75
597	FCO0040	73_01	442059.9	4820217.52	459522.94	666531.73	690	1	689	73_01	600	73	7	3	1	M	459522.94	666531.73	297.41	0	0	297.41	297.41	18.54	278.87	0	278.87	0	0	0	0	18.54	278.87	0	278.87	13898	0	0	13898	13898	190	13708	0	13708	0	0	0	0	190
598	FCO0250	73_03	436403.51	4852900.17	444246.18	774292.45	691	1	690	73_03	601	73	7	3	3	M	444246.18	774292.45	368.75	0	0	352.49	352.49	0	368.75	0	368.75	0	0	0	0	0	352.49	0	352.49	16221.6	0	0	15772	15772	0	16221.6	0	16221.6	0	0	0	0	0
599	FCO0320	73_04	428824.2	4794642.6	413542.14	583974.64	692	1	691	73_04	602	73	7	3	4	M	413542.14	583974.64	253.14	0	0	302.94	253.14	36.82	216.33	49.8	266.13	0	0	0	0	36.82	216.33	49.8	266.13	9429	0	0	9781	9429	445	8984	352	9336	0	0	0	0	445
600	FCO0130	73_05	430177.56	4829662.84	421497.39	698702.9	693	1	692	73_05	603	73	7	3	5	M	421497.39	698702.9	143.47	0	0	143.47	143.47	0	143.47	0	143.47	0	0	0	0	0	143.47	0	143.47	7318.4	0	0	7318.4	7318.4	0	7318.4	0	7318.4	0	0	0	0	0
601	FCO0440	73_06	424964.47	4784205.82	399832.35	550129.21	694	1	693	73_06	604	73	7	3	6	M	399832.35	550129.21	227.8	0	0	231.04	200.86	13.91	213.89	32.77	246.66	0	0	0	0	0	200.86	30.18	231.04	10747.8	0	0	10450.4	10116	275	10472.8	416.8	10889.6	275	0	0	0	0
603	FCO0320	73_08	426983.63	4790120.26	407050.29	569326.08	696	1	695	73_08	606	73	7	3	8	M	407050.29	569326.08	223.86	0	0	95.98	95.98	0	223.86	0	223.86	0	0	0	0	0	95.98	0	95.98	11859.2	0	0	5357.6	5357.6	0	11859.2	0	11859.2	0	0	0	0	0
604	FCO0130	73_09	419516.3	4768103.31	380340.01	497858.6	697	1	696	73_09	607	73	7	3	9	M	380340.01	497858.6	142.56	0	0	79.51	79.51	11.73	130.84	0	130.84	0	0	0	0	0	79.51	0	79.51	5403	0	0	3599.2	3599.2	135	5268	0	5268	135	0	0	0	0
605	FMX0130	73_10	423190.63	4774981.52	393085.44	520050.55	698	1	697	73_10	608	73	7	3	10	M	393085.44	520050.55	134.91	0	0	138.63	112.45	11.18	123.73	26.18	149.91	0	0	0	0	4.36	108.09	26.18	134.27	6500.6	0	0	5966	5725.2	275	6225.6	240.8	6466.4	225	0	0	0	50
606	FCO0170	73_11	419305.38	4770928.61	379932.85	507147.51	699	1	698	73_11	609	73	7	3	11	H	379932.85	507147.51	175.85	0	0	359.84	175.31	2.73	173.12	184.54	357.66	0	0	0	0	2.18	173.12	184.54	357.66	7652.8	0	0	9911.2	7652.8	20	7632.8	2258.4	9891.2	0	0	0	0	20
607	FCO0160	73_12	428331.2	4772853.77	409733.46	512553.51	700	1	699	73_12	610	73	7	3	12	M	409733.46	512553.51	164.17	0	0	198.83	142.28	0	164.17	56.55	220.72	0	0	0	0	0	142.28	56.55	198.83	7417.6	0	0	8781.6	6435.2	0	7417.6	2346.4	9764	0	0	0	0	0
608	FCO0390	73_14	433692.43	4828486.06	432907.63	694490.76	701	1	700	73_14	611	73	7	3	14	H	432907.63	694490.76	366.22	0	0	470.98	366.22	0	366.22	104.76	470.98	0	0	0	0	0	366.22	104.76	470.98	17752	0	0	18452	17752	0	17752	700	18452	0	0	0	0	0
609	FCO0030	73_15	444781.74	4760439.2	462448.32	470174.12	702	1	701	73_15	612	73	7	3	15	M	462448.32	470174.12	236.73	0	0	234	234	18	218.73	0	218.73	0	0	0	0	15.27	218.73	0	218.73	9774.8	35	35	9739.8	9739.8	150	9624.8	0	9624.8	35	0	0	0	115
610	FCO0440	73_16	425539.26	4785684.35	401866.46	554921.12	703	1	702	73_16	613	73	7	3	16	M	401866.46	554921.12	42.98	0	0	23.97	23.97	4.36	38.62	0	38.62	0	0	0	0	4.36	19.61	0	19.61	1698.4	0	0	940	940	60	1638.4	0	1638.4	0	0	0	0	60
611	FCO0440	73_17	424998.01	4785254.9	400047.89	553566.94	704	1	703	73_17	614	73	7	3	17	M	400047.89	553566.94	125.41	0	0	263.23	125.41	7.91	117.51	137.81	255.32	0	0	0	0	7.91	117.51	137.81	255.32	6810.2	0	0	15991.8	6810.2	55	6755.2	9181.6	15936.8	0	0	0	0	55
612	FCO0030	73_18	427308.89	4767456.79	405836.68	494952.81	705	1	704	73_18	615	73	7	3	18	L	405836.68	494952.81	114.62	0	0	114.34	114.34	2.18	112.44	0	112.44	0	0	0	0	1.91	112.44	0	112.44	4243.4	5	5	4238.4	4238.4	25	4218.4	0	4218.4	5	0	0	0	20
613	FCO0160	73_19	431532.97	4767651.35	419712.57	495165.75	706	1	705	73_19	616	73	7	3	19	M	419712.57	495165.75	270.06	0	0	285.05	211.81	23.73	246.34	73.25	319.58	0	0	0	0	21	190.81	73.25	264.05	13005.4	0	0	14052.6	11047	255	12750.4	3005.6	15756	40	0	0	0	215
614	FCO0420	73_20	437089.47	4790632.64	440249.99	569990.95	707	1	706	73_20	617	73	7	3	20	M	440249.99	569990.95	131.59	0	0	261.65	123.29	0	131.59	138.36	269.95	0	0	0	0	0	123.29	138.36	261.65	5354.4	0	0	8215.2	5112.8	0	5354.4	3102.4	8456.8	0	0	0	0	0
615	FCO0060	73_21	415283.66	4783700.88	368027.59	549447.46	708	1	707	73_21	618	73	7	3	21	M	368027.59	549447.46	48.28	0	0	51.82	48.28	0	48.28	3.53	51.82	0	0	0	0	0	48.28	3.53	51.82	2645.6	0	0	2688	2645.6	0	2645.6	42.4	2688	0	0	0	0	0
616	FCO0100	73_22	433297.89	4791117.62	427861.89	571962.77	709	1	708	73_22	619	73	7	3	22	M	427861.89	571962.77	212.81	0	0	217.69	149.82	4.36	208.44	67.87	276.31	0	0	0	0	0	149.82	67.87	217.69	10906.2	0	0	8367.2	7524	75	10831.2	843.2	11674.4	75	0	0	0	0
618	FCO0320	73_24	428501.81	4799256.18	412948.4	599139.76	711	1	710	73_24	621	73	7	3	24	H	412948.4	599139.76	201.76	0	0	320.5	201.76	0	201.76	118.74	320.5	0	0	0	0	0	201.76	118.74	320.5	11642.4	0	0	13146.4	11642.4	0	11642.4	1504	13146.4	0	0	0	0	0
619	FCO0250	73_25	439331.62	4846770.13	453235.74	753894.08	712	1	711	73_25	622	73	7	3	25	M	453235.74	753894.08	181.25	0	0	181.25	181.25	0	181.25	25.71	206.96	0	0	0	0	0	181.25	0	181.25	8637.6	0	0	8637.6	8637.6	0	8637.6	304.8	8942.4	0	0	0	0	0
620	FCO0200	73_26	392260.17	4723750.37	286444.42	355118.36	713	1	712	73_26	623	73	7	3	26	M	286444.42	355118.36	321.15	0	0	288.44	288.44	7.91	313.24	0	313.24	0	0	0	0	0	288.44	0	288.44	10839	0	0	10073.6	10073.6	135	10704	0	10704	135	0	0	0	0
621	FCO0160	73_27	400033.1	4674920.53	306985.09	194117.67	714	1	713	73_27	624	73	7	3	27	M	306985.09	194117.67	191.07	0	0	116.18	116.18	25.63	165.43	0	165.43	0	0	0	0	0	116.18	0	116.18	7431.4	1413	1413	6018.4	6018.4	305	7126.4	0	7126.4	305	1108	0	1108	0
622	FMX0370	73_28	396911.64	4676761.7	296929.7	200477.05	715	1	714	73_28	625	73	7	3	28	M	296929.7	200477.05	45.09	0	0	19.32	16.53	0.27	44.81	2.79	47.61	0	0	0	0	0.27	16.26	2.79	19.05	1235.2	0	0	445.6	396.8	0	1235.2	48.8	1284	0	0	0	0	0
623	FCO0250	73_29	443488.92	4819983.51	464186.59	665620.9	716	1	715	73_29	626	73	7	3	29	M	464186.59	665620.9	154.85	0	0	154.85	154.85	7.91	146.94	0	146.94	0	0	0	0	7.91	146.94	0	146.94	8614.6	0	0	8614.6	8614.6	105	8509.6	0	8509.6	0	0	0	0	105
624	FCO0120	73_30	442231.68	4752722.69	453306.64	445116.44	717	1	716	73_30	627	73	7	3	30	M	453306.64	445116.44	160.84	0	0	160.03	160.03	7.09	153.75	0	153.75	0	0	0	0	6.27	153.75	0	153.75	8675	0	0	8675	8675	35	8640	0	8640	0	0	0	0	35
625	FCO0160	73_A01	419151.3	4774660.75	379803.42	519405.19	718	1	717	73_A01	628	73	7	3	0	M	379803.42	519405.19	92.28	0	0	222.71	83.13	20.45	71.82	139.58	211.4	0	0	0	0	16.09	67.05	139.58	206.62	3778.6	193	193	4540	3585.6	365	3413.6	954.4	4368	65	128	0	128	300
626	FCO0250	73_A02	407401.1	4746345.02	338402.36	427706.89	719	1	718	73_A02	629	73	7	3	0	M	338402.36	427706.89	178.12	0	0	418.61	178.12	6.82	171.31	240.48	411.79	0	0	0	0	6.82	171.31	240.48	411.79	7345.4	0	0	9984.6	7345.4	75	7270.4	2639.2	9909.6	0	0	0	0	75
627	FCO0240	81_01	438650.38	4763545.38	442647.11	480980.41	720	1	719	81_01	630	81	8	1	1	M	442647.11	480980.41	749.42	0	0	767.53	749.42	8.73	740.69	18.11	758.8	0	0	0	0	8.73	740.69	18.11	758.8	32213.2	0	0	32742.8	32213.2	110	32103.2	529.6	32632.8	0	0	0	0	110
628	FCO0090	81_02	435000.73	4785768.16	432909.77	554244.61	721	1	720	81_02	631	81	8	1	2	M	432909.77	554244.61	491.48	0	0	618.79	491.48	1.64	489.85	127.3	617.15	0	0	0	0	1.64	489.85	127.3	617.15	21892.8	0	0	23298.4	21892.8	0	21892.8	1405.6	23298.4	0	0	0	0	0
629	FCO0130	81_03	436218.65	4826549.34	440999.1	687885.28	722	1	721	81_03	632	81	8	1	3	M	440999.1	687885.28	350.26	0	0	442.09	350.26	0	350.26	91.83	442.09	0	0	0	0	0	350.26	91.83	442.09	20414.4	0	0	21234.4	20414.4	0	20414.4	820	21234.4	0	0	0	0	0
630	FCO0140	81_04	431247.34	4764960.51	418504.75	486367.63	723	1	722	81_04	633	81	8	1	4	M	418504.75	486367.63	615.57	0	0	588.33	588.33	0.27	615.3	4.3	619.6	0	0	0	0	0	588.33	0	588.33	29971.2	0	776	29195.2	29195.2	0	29971.2	44.8	30016	0	776	0	0	0
631	FCO0160	81_05	429206.15	4773474.13	412665.95	514500.36	724	1	723	81_05	634	81	8	1	5	H	412665.95	514500.36	734.4	0	0	675.76	675.76	21.54	712.86	4.45	717.31	0	0	0	0	21.54	654.21	0	654.21	32674	0	0	30600.4	30600.4	210	32464	144	32608	0	0	144	0	210
632	FCO0150	81_06	429729.59	4792104.36	416256.72	575558.02	725	1	724	81_06	635	81	8	1	6	M	416256.72	575558.02	441.33	0	0	486.6	441.33	0	441.33	45.27	486.6	0	0	0	0	0	441.33	45.27	486.6	24335.2	0	0	25559.2	24335.2	0	24335.2	1224	25559.2	0	0	0	0	0
633	FCO0120	81_07	386976.43	4685233.39	265192.49	229286.75	726	1	725	81_07	636	81	8	1	7	M	265192.49	229286.75	627.83	0	0	547.03	538.91	11.18	616.65	8.13	624.78	0	0	0	0	0	538.91	8.13	547.03	30411.4	0	0	27866.4	27792.8	125	30286.4	73.6	30360	125	0	0	0	0
634	FCO0210	81_08	442282.35	4772073.36	455418.82	508590.18	727	1	726	81_08	637	81	8	1	8	M	455418.82	508590.18	485.33	0	0	517.18	485.33	0	485.33	35.8	521.12	0	0	0	0	0	485.33	31.86	517.18	21175.2	0	0	22048	21175.2	0	21175.2	978.4	22153.6	0	0	0	0	0
635	FCO0160	81_09	391811.72	4747631.59	287394.03	433504.37	728	1	727	81_09	638	81	8	1	9	M	287394.03	433504.37	438.47	0	0	489.06	438.47	15.54	422.93	50.59	473.51	0	0	0	0	15.54	422.93	50.59	473.51	22603.6	0	0	23150.8	22603.6	230	22373.6	547.2	22920.8	0	0	0	0	230
636	FCO0170	81_10	431502.62	4770152.11	419864.68	503372.08	729	1	728	81_10	639	81	8	1	10	H	419864.68	503372.08	942.59	0	0	946.03	940.26	2.45	940.13	5.77	945.9	0	0	0	0	2.45	937.81	5.77	943.58	25052	0	0	25051.2	24990.4	20	25032	60.8	25092.8	0	0	0	0	20
637	FCO0110	81_12	435789.95	4788443.84	435767.43	562941.96	730	1	729	81_12	640	81	8	1	12	M	435767.43	562941.96	327.22	0	0	283.08	283.08	0	327.22	5.28	332.5	0	0	0	0	0	283.08	0	283.08	19971.2	2264	0	17885.6	17885.6	0	19971.2	178.4	20149.6	0	0	0	2264	0
638	FCO0090	81_13	434987.7	4786202.7	432910.72	555671.27	731	1	730	81_13	641	81	8	1	13	M	432910.72	555671.27	169.31	0	0	309.12	158.96	0	169.31	150.16	319.47	0	0	0	0	0	158.96	150.16	309.12	9994.4	0	0	11253.6	9565.6	0	9994.4	1688	11682.4	0	0	0	0	0
639	FCO0070	81_14	416661.41	4787289.24	372907.98	561078.74	732	1	731	81_14	642	81	8	1	14	M	372907.98	561078.74	353.76	0	0	287.62	287.62	3.55	350.21	0	350.21	0	0	0	0	0	287.62	0	287.62	20163	0	0	17667.2	17667.2	35	20128	0	20128	35	0	0	0	0
640	FCO0140	81_15	441218.3	4850003.66	459747.53	764310.43	733	1	732	81_15	643	81	8	1	15	M	459747.53	764310.43	365.17	0	0	446.11	237.37	20.18	344.99	211.68	556.68	0	0	0	0	0	237.37	208.74	446.11	17606.6	0	5433	15207.2	12173.6	425	17181.6	3078.4	20260	425	5008	0	0	0
641	FCO0140	81_16	430868.24	4764702.95	417235.25	485560.92	734	1	733	81_16	644	81	8	1	16	M	417235.25	485560.92	396.81	0	0	278.08	278.08	6.82	389.99	8.46	398.46	0	0	0	0	0	278.08	0	278.08	19507.2	0	0	15258.4	15258.4	40	19467.2	192.8	19660	40	0	0	0	0
642	FCO0170	81_18	432459.22	4769503.36	422937.31	501147.74	735	1	734	81_18	645	81	8	1	18	M	422937.31	501147.74	632.84	0	0	605.2	605.2	6.82	626.02	3.08	629.1	0	0	0	0	0	605.2	0	605.2	31586.6	0	665	30921.6	30921.6	45	31541.6	81.6	31623.2	45	620	0	0	0
643	FCO0060	81_19	422211.86	4792719.42	391660.04	578331.39	736	1	735	81_19	646	81	8	1	19	M	391660.04	578331.39	106.37	0	0	106.37	106.37	0	106.37	0	106.37	0	0	0	0	0	106.37	0	106.37	6064.8	0	0	6064.8	6064.8	0	6064.8	0	6064.8	0	0	0	0	0
644	FCO0320	81_20	429752.18	4795003.07	416622.2	585063.74	737	1	736	81_20	647	81	8	1	20	M	416622.2	585063.74	444.44	0	0	513.72	438.26	1.09	443.34	75.47	518.81	0	0	0	0	1.09	437.17	75.47	512.63	23973.2	0	0	24837.2	23750.8	10	23963.2	1086.4	25049.6	0	0	0	0	10
645	FCO0130	81_21	426268.13	4773681.09	403049.38	515475.01	738	1	737	81_21	648	81	8	1	21	M	403049.38	515475.01	408.22	0	0	411.5	405.77	2.45	405.77	5.73	411.5	0	0	0	0	0	405.77	5.73	411.5	21409.6	20	20	21497.6	21389.6	20	21389.6	108	21497.6	20	0	0	0	0
646	FCO0110	81_22	436843.98	4758340.77	436197.63	464088.78	739	1	738	81_22	649	81	8	1	22	M	436197.63	464088.78	381.96	0	0	427.92	381.96	0	381.96	45.96	427.92	0	0	0	0	0	381.96	45.96	427.92	19731.2	0	0	20721.6	19731.2	0	19731.2	990.4	20721.6	0	0	0	0	0
647	FCO0320	81_23	431925.63	4792140.23	423463.53	575454.94	740	1	739	81_23	650	81	8	1	23	M	423463.53	575454.94	564.33	0	0	725.43	564.33	0	564.33	161.1	725.43	0	0	0	0	0	564.33	161.1	725.43	22921.6	0	0	26023.2	22921.6	0	22921.6	3101.6	26023.2	0	0	0	0	0
648	FCO0160	81_24	424282.98	4758582.09	395016.66	466145.58	741	1	740	81_24	651	81	8	1	24	M	395016.66	466145.58	445.48	0	0	451.96	395.57	0	445.48	56.39	501.87	0	0	0	0	0	395.57	56.39	451.96	22396	0	0	21164	20765.6	0	22396	398.4	22794.4	0	0	0	0	0
649	FCO0390	81_25	432759.82	4827385.21	429738.38	690973.64	742	1	741	81_25	652	81	8	1	25	M	429738.38	690973.64	372.11	0	0	360.54	324.07	0	372.11	63.89	436	0	0	0	0	0	324.07	36.46	360.54	19600.8	0	0	19273.6	17741.6	0	19600.8	2976	22576.8	0	0	1444	0	0
650	FCO0140	81_26	425365.77	4780056.71	400731.17	536479.13	743	1	742	81_26	653	81	8	1	26	M	400731.17	536479.13	598.17	0	0	591.81	570.41	10.09	588.08	21.4	609.48	0	0	0	0	0	570.41	21.4	591.81	30675	0	0	30594.4	30044.8	75	30600	549.6	31149.6	75	0	0	0	0
651	FCO0090	81_27	420638.8	4779018.42	385121.48	533549.23	744	1	743	81_27	654	81	8	1	27	M	385121.48	533549.23	376.93	0	0	304.8	304.8	13.91	363.02	0	363.02	0	0	0	0	0	304.8	0	304.8	21766.4	0	0	18844	18844	200	21566.4	0	21566.4	200	0	0	0	0
652	FCO0170	81_28	432150.51	4763959.71	421366.72	482993.73	745	1	744	81_28	655	81	8	1	28	M	421366.72	482993.73	615.55	0	0	610.59	610.59	1.09	614.46	0	614.46	0	0	0	0	0	610.59	0	610.59	31042	0	0	30910.4	30910.4	10	31032	0	31032	10	0	0	0	0
653	FCO0250	81_29	440406.32	4851768.33	457261.13	770179.47	746	1	745	81_29	656	81	8	1	29	M	457261.13	770179.47	663.42	0	0	640.4	640.4	0	663.42	0	663.42	0	0	0	0	0	640.4	0	640.4	30089.6	0	0	29156.8	29156.8	0	30089.6	0	30089.6	0	0	0	0	0
654	FCO0160	81_30	429693.58	4771837.29	414100.12	509082.04	747	1	746	81_30	657	81	8	1	30	M	414100.12	509082.04	337.18	0	0	296.43	254.05	6.82	330.36	42.37	372.73	0	0	0	0	6.82	247.24	42.37	289.61	15295.4	0	0	12677	12241.8	85	15210.4	435.2	15645.6	0	0	0	0	85
655	FCO0130	81_A03	430075.11	4774919.57	415661.8	519154.35	748	1	747	81_A03	658	81	8	1	0	M	415661.8	519154.35	374.3	0	0	375.66	374.3	2.45	371.84	1.37	373.21	0	0	0	0	2.45	371.84	1.37	373.21	19335	0	0	19356.6	19335	15	19320	21.6	19341.6	0	0	0	0	15
656	FCO0160	81_A17	386889.74	4749614.42	271449.63	440506.96	749	1	748	81_A17	659	81	8	1	0	M	271449.63	440506.96	359.84	0	0	541.66	359.84	0	359.84	181.82	541.66	0	0	0	0	0	359.84	181.82	541.66	19035.2	0	0	20967.2	19035.2	0	19035.2	1932	20967.2	0	0	0	0	0
657	FCO0320	82_01	428980.76	4794823.17	414073.83	584551.18	750	1	749	82_01	660	82	8	2	1	M	414073.83	584551.18	439.78	0	0	448.31	429.43	0	439.78	18.88	458.66	0	0	0	0	0	429.43	18.88	448.31	25968	0	0	25889.6	25667.2	0	25968	222.4	26190.4	0	0	0	0	0
659	FCO0150	82_03	413367.92	4760434.16	359398.41	473321.74	752	1	751	82_03	662	82	8	2	3	M	359398.41	473321.74	396.87	0	0	394.55	394.55	0	396.87	0	396.87	0	0	0	0	0	394.55	0	394.55	22866.4	0	0	22784.8	22784.8	0	22866.4	0	22866.4	0	0	0	0	0
660	FCO0130	82_04	416959.27	4760330.12	371168.63	472618.17	753	1	752	82_04	663	82	8	2	4	M	371168.63	472618.17	535.91	0	0	484.95	484.95	23.45	512.46	0	512.46	0	0	0	0	0	484.95	0	484.95	25555.8	0	0	24146.4	24146.4	395	25160.8	0	25160.8	395	0	0	0	0
661	FMX0170	82_05	413357.42	4797248.35	363073.29	594077.01	754	1	753	82_05	664	82	8	2	5	M	363073.29	594077.01	788.9	0	0	706.53	705.11	0	788.9	1.42	790.32	0	0	0	0	0	705.11	1.42	706.53	35984.8	0	0	32060.8	32038.4	0	35984.8	22.4	36007.2	0	0	0	0	0
662	FCO0130	82_06	434800.12	4760206.64	429680.71	470415.41	755	1	754	82_06	665	82	8	2	6	M	429680.71	470415.41	313	0	0	365.89	313	3.27	309.72	52.9	362.62	0	0	0	0	3.27	309.72	52.9	362.62	17827.6	0	0	19826	17827.6	10	17817.6	1998.4	19816	0	0	0	0	10
663	FCO0130	82_07	422965.41	4760727.66	390910.83	473316.67	756	1	755	82_07	666	82	8	2	7	M	390910.83	473316.67	365.38	0	0	314.73	314.73	8.18	357.2	10.4	367.6	0	0	0	0	0	314.73	0	314.73	18119	0	0	16974.4	16974.4	75	18044	101.6	18145.6	75	0	0	0	0
664	FCO0220	82_08	445729.09	4823553.23	471892.09	677104.77	757	1	756	82_08	667	82	8	2	8	M	471892.09	677104.77	411.29	0	0	382.34	382.34	9.27	402.02	0	402.02	0	0	0	0	0.27	382.07	0	382.07	15262.2	0	0	14492	14492	95	15167.2	0	15167.2	95	0	0	0	0
665	FCO0420	82_09	425927.35	4787002.6	403272.05	559206.08	758	1	757	82_09	668	82	8	2	9	M	403272.05	559206.08	732.51	0	0	729.3	729.3	8.45	724.06	0	724.06	0	0	0	0	8.45	720.85	0	720.85	36899.8	0	0	36801.4	36801.4	95	36804.8	0	36804.8	0	0	0	0	95
666	FCO0250	82_10	437277.76	4846509.12	446473.32	753243.75	759	1	758	82_10	669	82	8	2	10	M	446473.32	753243.75	520.22	0	0	537.27	517.5	13.09	507.13	19.77	526.91	0	0	0	0	13.09	504.41	19.77	524.18	22851.8	0	0	23295.8	22775	155	22696.8	520.8	23217.6	0	0	0	0	155
667	FCO0130	82_11	445703.22	4753539.57	464777.42	447447.08	760	1	759	82_11	670	82	8	2	11	M	464777.42	447447.08	407.76	0	0	407.3	402.85	11.73	396.04	4.45	400.49	0	0	0	0	6.82	396.04	4.45	400.49	21229	50	50	21226.2	21179	245	20984	47.2	21031.2	50	0	0	0	195
668	FCO0170	82_12	399697.95	4663873.61	304760.64	157900.64	761	1	760	82_12	671	82	8	2	12	M	304760.64	157900.64	204.78	0	0	88.54	88.54	15.82	188.96	0	188.96	0	0	0	0	0	88.54	0	88.54	7436.6	0	0	4168.8	4168.8	115	7321.6	0	7321.6	115	0	0	0	0
669	FCO0170	82_14	430477.68	4760999.5	415581.21	473451.55	762	1	761	82_14	672	82	8	2	14	M	415581.21	473451.55	341.57	0	0	376.43	299.23	7.09	334.47	77.2	411.68	0	0	0	0	0	299.23	77.2	376.43	14802.8	0	0	13930.4	13376	70	14732.8	554.4	15287.2	70	0	0	0	0
670	FMX0120	82_15	451197.91	4855020.08	492980.85	779764.16	763	1	762	82_15	673	82	8	2	15	M	492980.85	779764.16	347.95	0	0	449.76	342.58	1.91	346.04	107.18	453.22	0	0	0	0	0	342.58	107.18	449.76	19822.4	0	0	21003.2	19709.6	0	19822.4	1293.6	21116	0	0	0	0	0
671	FCO0140	82_16	417784.39	4765538.48	374400.41	489619.89	764	1	763	82_16	674	82	8	2	16	M	374400.41	489619.89	185.89	0	0	130.25	130.25	6.82	179.07	0	179.07	0	0	0	0	1.36	128.89	0	128.89	9487	0	0	7381.8	7381.8	15	9472	0	9472	10	0	0	0	5
672	FCO0440	82_17	421912.66	4783808.35	389782.08	549132.57	765	1	764	82_17	675	82	8	2	17	M	389782.08	549132.57	261.92	0	0	184.35	184.35	1.91	260.01	1.42	261.43	0	0	0	0	0	184.35	0	184.35	10039.6	0	0	8080.8	8080.8	10	10029.6	9.6	10039.2	10	0	0	0	0
673	FCO0040	82_18	424141.89	4792201.44	397938.51	576438.28	766	1	765	82_18	676	82	8	2	18	H	397938.51	576438.28	322.43	0	0	322.02	320.29	0	322.43	1.73	324.16	0	0	0	0	0	320.29	1.73	322.02	17802.4	0	0	17776.8	17732	0	17802.4	44.8	17847.2	0	0	0	0	0
674	FMX0250	82_19	433863.47	4848251.16	435449.71	759299.23	767	1	766	82_19	677	82	8	2	19	M	435449.71	759299.23	345.4	0	0	243.25	243.25	0	345.4	0	345.4	0	0	0	0	0	243.25	0	243.25	18281.6	0	0	11915.2	11915.2	0	18281.6	0	18281.6	0	0	0	0	0
675	FCO0250	82_20	434762.93	4846493.65	438223.65	753444.92	768	1	767	82_20	678	82	8	2	20	M	438223.65	753444.92	233.8	0	0	277.15	219.82	1.09	232.7	61.27	293.98	0	0	0	0	1.09	218.73	57.33	276.06	12291.4	0	0	12448.2	11646.6	5	12286.4	928	13214.4	0	0	0	0	5
676	FCO0250	82_21	444355.67	4822206.01	467252.29	672823.69	769	1	768	82_21	679	82	8	2	21	M	467252.29	672823.69	560.35	0	0	570.7	560.35	6.82	553.53	10.35	563.88	0	0	0	0	6.82	553.53	10.35	563.88	25822.4	0	0	25956.8	25822.4	80	25742.4	134.4	25876.8	0	0	0	0	80
677	FCO0220	82_22	439010.58	4821548.75	449654.9	671203.9	770	1	769	82_22	680	82	8	2	22	H	449654.9	671203.9	266.84	0	0	272.12	254.32	1.64	265.2	17.8	283.01	0	0	0	0	1.64	252.68	17.8	270.48	14740.4	0	0	14362.8	14237.2	10	14730.4	125.6	14856	0	0	0	0	10
678	FCO0250	82_23	420868.42	4772414.71	385209.65	511864.76	771	1	770	82_23	681	82	8	2	23	M	385209.65	511864.76	271.33	0	0	204.15	204.15	0	271.33	0	271.33	0	0	0	0	0	204.15	0	204.15	16580	0	0	14286.4	14286.4	0	16580	0	16580	0	0	0	0	0
679	FCO0130	82_24	422919.33	4772504.15	391946.08	511951.56	772	1	771	82_24	682	82	8	2	24	M	391946.08	511951.56	111.1	0	0	143.26	61.36	0	111.1	81.9	193	0	0	0	0	0	61.36	81.9	143.26	6182.4	0	0	5112	3268.8	0	6182.4	1843.2	8025.6	0	0	0	0	0
680	FCO0140	82_25	420397.63	4755599.75	381970.56	456754.04	773	1	772	82_25	683	82	8	2	25	M	381970.56	456754.04	278.7	0	0	390.28	278.7	4.36	274.34	111.58	385.92	0	0	0	0	4.36	274.34	111.58	385.92	15796	0	0	17049.6	15796	60	15736	1253.6	16989.6	0	0	0	0	60
681	FCO0170	82_27	419597.83	4771343.37	380933.92	508478.53	774	1	773	82_27	684	82	8	2	27	M	380933.92	508478.53	494.67	0	0	446.88	446.88	1.64	493.03	5.28	498.31	0	0	0	0	1.64	445.25	0	445.25	28453.2	0	0	25111.6	25111.6	10	28443.2	88.8	28532	0	0	0	0	10
682	FCO0240	82_28	426534.53	4782127.11	404773.18	543152.77	775	1	774	82_28	685	82	8	2	28	M	404773.18	543152.77	614.8	0	0	739.26	614.8	0	614.8	124.47	739.26	0	0	0	0	0	614.8	124.47	739.26	35294.4	0	0	36648.8	35294.4	0	35294.4	1354.4	36648.8	0	0	0	0	0
683	FCO0090	82_29	416057.08	4789853.52	371183.91	569550.48	776	1	775	82_29	686	82	8	2	29	M	371183.91	569550.48	210.07	0	0	197.89	197.89	0	210.07	9.05	219.11	0	0	0	0	0	197.89	0	197.89	11959.2	0	0	11518.4	11518.4	0	11959.2	162.4	12121.6	0	0	0	0	0
684	FCO0160	82_30	414095.08	4800058.21	365775.45	603218.93	777	1	776	82_30	687	82	8	2	30	M	365775.45	603218.93	211.27	0	0	143.15	143.15	0	211.27	0	211.27	0	0	0	0	0	143.15	0	143.15	9024	0	0	7234.4	7234.4	0	9024	0	9024	0	0	0	0	0
685	FCO0140	82_A16	423566.01	4758897.29	392696.53	467251.82	779	1	778	82_A16	689	82	8	2	0	M	392696.53	467251.82	341.46	0	0	313.15	288.37	45.27	296.19	24.77	320.96	0	0	0	0	0	288.37	24.77	313.15	17983.6	0	0	16927.2	16503.2	1210	16773.6	424	17197.6	1210	0	0	0	0
686	FMX0370	83_01	398113.91	4676232.07	300820.92	198616.72	780	1	779	83_01	690	83	8	3	1	M	300820.92	198616.72	72.39	0	0	0	0	16.09	56.3	0	56.3	0	0	0	0	0	0	0	0	1743.6	0	0	0	0	230	1513.6	0	1513.6	230	0	0	0	0
687	FCO0140	83_02	428100.84	4767698.69	408458.87	495666.59	781	1	780	83_02	691	83	8	3	2	M	408458.87	495666.59	202.03	0	0	194.48	194.48	15	187.03	0	187.03	0	0	0	0	12.54	181.94	0	181.94	11622.2	0	0	11438.8	11438.8	155	11467.2	0	11467.2	25	0	0	0	130
688	FCO0250	83_03	442795.95	4821333.22	462049.02	670117.37	782	1	781	83_03	692	83	8	3	3	H	462049.02	670117.37	163.38	0	0	164.7	163.38	13.91	149.47	1.32	150.79	0	0	0	0	13.91	149.47	1.32	150.79	7228.8	0	0	7238.4	7228.8	220	7008.8	9.6	7018.4	0	0	0	0	220
689	FCO0160	83_04	427920.16	4766730.57	407768.7	492509.04	783	1	782	83_04	693	83	8	3	4	M	407768.7	492509.04	108.63	0	0	86.87	86.87	1.36	107.26	0	107.26	0	0	0	0	1.36	85.5	0	85.5	6265.2	0	0	5407.6	5407.6	10	6255.2	0	6255.2	0	0	0	0	10
690	FCO0320	83_05	424494.6	4797201.75	399598.2	592803.98	784	1	783	83_05	694	83	8	3	5	M	399598.2	592803.98	53.76	0	0	53.76	53.76	0	53.76	0	53.76	0	0	0	0	0	53.76	0	53.76	3224	0	0	3224	3224	0	3224	0	3224	0	0	0	0	0
691	FCO0240	83_06	443531.85	4754318.24	457732.42	450219.93	785	1	784	83_06	695	83	8	3	6	M	457732.42	450219.93	293.77	0	0	354.41	265.27	35.18	258.59	89.14	347.73	0	0	0	0	22.91	242.36	89.14	331.51	12457.2	0	0	16497.8	11759.4	550	11907.2	4738.4	16645.6	225	0	0	0	325
693	FCO0320	83_08	423939.47	4793616.52	397416.86	581100.15	787	1	786	83_08	697	83	8	3	8	M	397416.86	581100.15	439.79	0	0	428.48	428.48	24.82	414.97	0	414.97	0	0	0	0	17.45	411.03	0	411.03	20182.8	0	0	20003.2	20003.2	270	19912.8	0	19912.8	50	0	0	0	220
694	FCO0320	83_09	427902.87	4798749.86	410932.99	597539.21	788	1	787	83_09	698	83	8	3	9	M	410932.99	597539.21	108.3	0	0	139.47	86.02	0	108.3	53.45	161.75	0	0	0	0	0	86.02	53.45	139.47	5049.6	0	0	5626.4	4380.8	0	5049.6	1245.6	6295.2	0	0	0	0	0
695	FCO0220	83_10	441692.27	4821666.68	458462.44	671321.77	789	1	788	83_10	699	83	8	3	10	M	458462.44	671321.77	296.73	0	0	294.47	294.47	0	296.73	0	296.73	0	0	0	0	0	294.47	0	294.47	16223.2	0	0	16169.6	16169.6	0	16223.2	0	16223.2	0	0	0	0	0
696	FCO0130	83_11	430450.73	4775132.57	416915.33	519815.23	790	1	789	83_11	700	83	8	3	11	M	416915.33	519815.23	186.12	0	0	237.48	184.33	1.09	185.03	53.15	238.18	0	0	0	0	1.09	183.24	53.15	236.39	9183.4	0	0	9757.8	9126.6	5	9178.4	631.2	9809.6	0	0	0	0	5
697	FCO0140	83_12	422542.2	4758042.01	389251.83	464549.4	791	1	790	83_12	701	83	8	3	12	M	389251.83	464549.4	220.16	0	0	275.38	171	8.73	211.43	104.39	315.82	0	0	0	0	2.73	168.27	104.39	272.66	11143.8	0	0	11690.8	9686	95	11048.8	2004.8	13053.6	65	0	0	0	30
698	FCO0170	83_14	418144.46	4768725.84	375902.81	500038.91	792	1	791	83_14	702	83	8	3	14	M	375902.81	500038.91	53.26	0	0	168.7	14.75	0.27	52.99	153.94	206.93	0	0	0	0	0.27	14.48	153.94	168.42	1717.6	0	0	2312.8	356.8	0	1717.6	1956	3673.6	0	0	0	0	0
699	FCO0110	83_15	435397.3	4788549.81	434490.15	563329.01	793	1	792	83_15	703	83	8	3	15	M	434490.15	563329.01	348.11	0	0	467	348.11	14.18	333.93	118.89	452.82	0	0	0	0	14.18	333.93	118.89	452.82	22039.6	0	0	23386.8	22039.6	170	21869.6	1347.2	23216.8	0	0	0	0	170
700	FCO0320	83_16	425543.77	4792179.07	402534.5	576223.93	794	1	793	83_16	704	83	8	3	16	H	402534.5	576223.93	55.13	0	0	0	0	0	55.13	0	55.13	0	0	0	0	0	0	0	0	2675.2	0	0	0	0	0	2675.2	0	2675.2	0	0	0	0	0
701	FMX0420	83_17	434494.38	4790988.28	431773.5	571418.25	795	1	794	83_17	705	83	8	3	17	M	431773.5	571418.25	566.3	0	0	524.87	524.87	4.36	561.94	10.35	572.29	0	0	0	0	4.36	520.51	0	520.51	23312.2	0	0	21170.6	21170.6	45	23267.2	319.2	23586.4	0	0	0	0	45
702	FMX0120	83_18	411461.87	4798698.23	357001.96	599023.25	796	1	795	83_18	706	83	8	3	18	M	357001.96	599023.25	135.18	0	0	93.94	93.94	0	135.18	5.57	140.75	0	0	0	0	0	93.94	0	93.94	7062.4	0	0	5399.2	5399.2	0	7062.4	145.6	7208	0	0	0	0	0
704	FCO0250	83_20	430034.15	4850051.99	423070.89	765589.11	798	1	797	83_20	708	83	8	3	20	M	423070.89	765589.11	221.51	0	0	319.77	187.51	0	221.51	132.27	353.78	0	0	0	0	0	187.51	132.27	319.77	10278.4	0	0	10431.2	8944.8	0	10278.4	1486.4	11764.8	0	0	0	0	0
705	FCO0250	83_23	436219.17	4853469.02	443698.57	776176.59	799	1	798	83_23	709	83	8	3	23	M	443698.57	776176.59	378.94	0	0	355.23	355.23	0	378.94	0	378.94	0	0	0	0	0	355.23	0	355.23	19470.4	820	820	18650.4	18650.4	0	19470.4	0	19470.4	0	820	0	820	0
706	FCO0020	83_24	434932.4	4788530.48	432963.26	563312.3	800	1	799	83_24	710	83	8	3	24	H	432963.26	563312.3	106.79	0	0	87.96	87.96	18.27	88.52	0	88.52	0	0	0	0	18	69.96	0	69.96	4381	0	0	3763.4	3763.4	285	4096	0	4096	0	0	0	0	285
707	FMX0250	83_25	436509.06	4855170.55	444819.73	781728.16	801	1	800	83_25	711	83	8	3	25	M	444819.73	781728.16	270.24	0	0	240.18	220.58	0	270.24	30.84	301.08	0	0	0	0	0	220.58	19.61	240.18	12952	1800	1656	11446.4	11296	0	12952	294.4	13246.4	0	1656	144	1800	0
709	FCO0250	83_28	439306.07	4846885.47	453163.5	754274.94	803	1	802	83_28	713	83	8	3	28	H	453163.5	754274.94	448.71	0	0	398.22	316.41	0.82	447.89	102.53	550.42	0	0	0	0	0	316.41	81.81	398.22	27756.8	0	0	23486.4	21757.6	0	27756.8	2156	29912.8	0	0	0	0	0
710	FCO0250	83_29	407482.71	4746565.1	338692.31	428420.61	804	1	803	83_29	714	83	8	3	29	M	338692.31	428420.61	274.9	0	0	412.94	274.9	0.82	274.08	138.04	412.12	0	0	0	0	0.82	274.08	138.04	412.12	14617.4	0	0	16405.4	14617.4	15	14602.4	1788	16390.4	0	0	0	0	15
711	FCO0240	83_30	445160.26	4757095.36	463353.8	459166.57	805	1	804	83_30	715	83	8	3	30	H	463353.8	459166.57	362.96	0	0	360.5	360.5	3.82	359.14	0	359.14	0	0	0	0	1.36	359.14	0	359.14	16605	25	25	16580	16580	25	16580	0	16580	25	0	0	0	0
712	FCO0160	83_A03	428985.54	4767039.95	411294.63	493416.61	806	1	805	83_A03	716	83	8	3	0	H	411294.63	493416.61	494.81	0	0	441.34	441.34	12.82	481.99	2.26	484.25	0	0	0	0	9.27	432.07	0	432.07	23737.2	0	0	22113.4	22113.4	150	23587.2	24	23611.2	55	0	24	0	95
713	FCO0030	83_A09	439266.52	4844234.92	452768.26	745585.63	807	1	806	83_A09	717	83	8	3	0	M	452768.26	745585.63	209	0	0	157.6	157.6	10.64	198.36	0	198.36	0	0	0	0	0	157.6	0	157.6	5647.6	1494	1494	4153.6	4153.6	210	5437.6	0	5437.6	210	1284	0	1284	0
714	FCO0280	83_A10	405558.16	4748259.14	332550.27	434172.25	808	1	807	83_A10	718	83	8	3	0	M	332550.27	434172.25	342.2	0	0	342.2	342.2	0	342.2	0	342.2	0	0	0	0	0	342.2	0	342.2	19724	0	0	19724	19724	0	19724	0	19724	0	0	0	0	0
715	FMX0370	83_A16	398118.28	4675928.52	300804.34	197620.22	809	1	808	83_A16	719	83	8	3	0	M	300804.34	197620.22	366.13	0	0	316.93	316.93	4.36	361.76	0	361.76	0	0	0	0	0	316.93	0	316.93	15921.4	0	0	14553.6	14553.6	95	15826.4	0	15826.4	95	0	0	0	0
716	FCO0170	91_02	418043.35	4769060.56	375604.86	501147.07	810	1	809	91_02	720	91	9	1	2	H	375604.86	501147.07	405.64	0	0	275.77	275.77	0	405.64	0	405.64	0	0	0	0	0	275.77	0	275.77	21652.8	0	0	13546.4	13546.4	0	21652.8	0	21652.8	0	0	0	0	0
717	FCO0170	91_03	419376.72	4771729.79	380247.57	509768.35	811	1	810	91_03	721	91	9	1	3	H	380247.57	509768.35	655.77	0	0	663.07	640.24	22.63	633.14	22.83	655.97	0	0	0	0	17.18	623.06	22.83	645.89	37391.4	0	0	38047.2	37049.6	225	37166.4	997.6	38164	45	0	0	0	180
718	FCO0320	91_04	429506.52	4791865.93	415501.09	574798.37	812	1	811	91_04	722	91	9	1	4	H	415501.09	574798.37	421.23	0	0	478.13	421.23	6.82	414.42	56.9	471.32	0	0	0	0	6.82	414.42	56.9	471.32	20998.4	0	0	21404.8	20998.4	0	20998.4	406.4	21404.8	0	0	0	0	0
719	FCO0110	91_05	434085.3	4788005.51	430131.89	561675.48	813	1	812	91_05	723	91	9	1	5	H	430131.89	561675.48	322.56	0	0	397.44	318.86	0	322.56	78.58	401.14	0	0	0	0	0	318.86	78.58	397.44	18755.2	0	0	19458.4	18652.8	0	18755.2	805.6	19560.8	0	0	0	0	0
720	FCO0140	91_06	424602.9	4760917.31	396301.48	473773.75	814	1	813	91_06	724	91	9	1	6	H	396301.48	473773.75	599.98	0	0	640.15	563.55	0	599.98	76.6	676.58	0	0	0	0	0	563.55	76.6	640.15	32279.2	1328	1328	33452.8	30951.2	0	32279.2	2501.6	34780.8	0	1328	0	1328	0
721	FCO0170	91_07	423795.49	4769444.28	394511.93	501826.22	815	1	814	91_07	725	91	9	1	7	H	394511.93	501826.22	347.12	0	0	277.74	273.72	0	347.12	8.15	355.27	0	0	0	0	0	273.72	4.02	277.74	18460	0	0	15356.8	15314.4	0	18460	94.4	18554.4	0	0	52	0	0
722	FCO0250	91_08	444424.87	4825845.7	467844.15	684754.67	816	1	815	91_08	726	91	9	1	8	H	467844.15	684754.67	827.66	0	0	797.95	775.99	0	827.66	21.97	849.63	0	0	0	0	0	775.99	21.97	797.95	30327.2	0	0	28462.4	28228	0	30327.2	234.4	30561.6	0	0	0	0	0
723	FMX0140	91_09	413222.96	4799414.37	362850.21	601194.93	817	1	816	91_09	727	91	9	1	9	H	362850.21	601194.93	498.46	0	0	445.17	426.12	0	498.46	19.06	517.52	0	0	0	0	0	426.12	19.06	445.17	28693.6	0	0	25992	25026.4	0	28693.6	965.6	29659.2	0	0	0	0	0
724	FCO0320	91_10	438763.2	4797080.94	446387.75	590974.07	818	1	817	91_10	728	91	9	1	10	M	446387.75	590974.07	517.28	0	0	522.15	495.2	6.82	510.46	28.58	539.04	0	0	0	0	0	495.2	26.95	522.15	25248.6	0	515	24991.2	24733.6	195	25053.6	292	25345.6	195	320	0	0	0
725	FMX0140	91_11	409244.59	4795798.5	349437.62	589735.59	819	1	818	91_11	729	91	9	1	11	H	349437.62	589735.59	761.32	0	0	744.67	727.43	0	761.32	17.23	778.55	0	0	0	0	0	727.43	17.23	744.67	41996.8	0	0	40987.2	40506.4	0	41996.8	480.8	42477.6	0	0	0	0	0
726	FCO0180	91_12	409061.04	4747360.48	343950.27	430870.28	820	1	819	91_12	730	91	9	1	12	H	343950.27	430870.28	580.31	0	0	640.01	575.67	4.64	575.67	64.34	640.01	0	0	0	0	0	575.67	64.34	640.01	29764.8	60	60	30452	29704.8	60	29704.8	747.2	30452	60	0	0	0	0
727	FCO0250	91_13	443298.99	4819524.48	463517.6	664134.34	821	1	820	91_13	731	91	9	1	13	M	463517.6	664134.34	384.63	0	0	590.7	384.63	5.45	379.18	206.06	585.25	0	0	0	0	5.45	379.18	206.06	585.25	22455.2	0	0	24109.6	22455.2	40	22415.2	1654.4	24069.6	0	0	0	0	40
728	FMX0080	91_14	388625.54	4722313.62	274374.86	350773.9	822	1	821	91_14	732	91	9	1	14	H	274374.86	350773.9	463.49	0	0	409.15	409.15	1.09	462.4	0	462.4	0	0	0	0	0	409.15	0	409.15	23586.4	0	0	22085.6	22085.6	0	23586.4	0	23586.4	0	0	0	0	0
729	FCO0110	91_15	435937.98	4788518.63	436260.5	563172.38	823	1	822	91_15	733	91	9	1	15	H	436260.5	563172.38	358.74	0	0	371.95	358.74	2.73	356.01	13.21	369.22	0	0	0	0	2.73	356.01	13.21	369.22	22765.6	0	0	23605.6	22765.6	0	22765.6	840	23605.6	0	0	0	0	0
730	FCO0140	91_16	415503.72	4767785.56	367145.79	497220.78	824	1	823	91_16	734	91	9	1	16	M	367145.79	497220.78	366.66	0	0	285.85	238.7	7.36	359.29	47.14	406.44	0	0	0	0	0	238.7	47.14	285.85	21524.4	0	0	14309.6	13724.8	90	21434.4	584.8	22019.2	90	0	0	0	0
731	FCO0130	91_18	426307.74	4773131.25	403123.97	513667.4	825	1	824	91_18	735	91	9	1	18	H	403123.97	513667.4	842.1	0	0	788.43	746.81	48.27	793.83	41.62	835.45	0	0	0	0	0	746.81	41.62	788.43	42029.6	0	0	39873.6	39495.2	1160	40869.6	378.4	41248	1160	0	0	0	0
732	FCO0440	91_19	423534.38	4784503.55	395171.43	551249.7	826	1	825	91_19	736	91	9	1	19	H	395171.43	551249.7	605.94	0	0	642.22	605.94	0	605.94	36.28	642.22	0	0	0	0	0	605.94	36.28	642.22	32708.8	0	0	33109.6	32708.8	0	32708.8	400.8	33109.6	0	0	0	0	0
733	FCO0250	91_20	452255.56	4847052.53	495652.22	753526.08	827	1	826	91_20	737	91	9	1	20	H	495652.22	753526.08	630.17	0	0	598.97	585.12	9.82	620.35	13.86	634.21	0	0	0	0	9.82	575.3	13.86	589.15	32981.8	0	0	31571.4	31254.6	125	32856.8	316.8	33173.6	0	0	0	0	125
734	FCO0250	91_21	438669.4	4846664.59	451053.2	753614.27	828	1	827	91_21	738	91	9	1	21	M	451053.2	753614.27	427.93	0	0	475.2	409.51	0	427.93	65.69	493.62	0	0	0	0	0	409.51	65.69	475.2	21250.4	0	0	21517.6	20563.2	0	21250.4	954.4	22204.8	0	0	0	0	0
735	FCO0240	91_22	416405.37	4780720.79	371406.76	539559.56	829	1	828	91_22	739	91	9	1	22	H	371406.76	539559.56	347.26	0	0	321.51	321.51	6	341.26	0	341.26	0	0	0	0	0	321.51	0	321.51	19915	691	691	19224	19224	55	19860	0	19860	55	636	0	636	0
736	FCO0110	91_23	436434.74	4789101.68	437948.55	565034.96	830	1	829	91_23	740	91	9	1	23	H	437948.55	565034.96	219.86	0	0	265.07	219.86	0.55	219.32	45.21	264.53	0	0	0	0	0.55	219.32	45.21	264.53	14671.2	0	0	14990.4	14671.2	0	14671.2	319.2	14990.4	0	0	0	0	0
737	FMX0130	91_25	409183.68	4797696.43	349428.9	595966.75	831	1	830	91_25	741	91	9	1	25	H	349428.9	595966.75	731.82	0	0	715.93	715.93	2.73	729.09	0	729.09	0	0	0	0	0.27	715.66	0	715.66	47492.4	470	470	47022.4	47022.4	30	47462.4	0	47462.4	30	440	0	440	0
738	FMX0130	91_26	407302.17	4800170.75	343506.8	604271.64	832	1	831	91_26	742	91	9	1	26	H	343506.8	604271.64	514.44	0	0	545.73	514.44	1.09	513.35	56.21	569.56	0	0	0	0	1.09	513.35	31.29	544.64	29141.8	788	0	29538.6	29141.8	5	29136.8	1184.8	30321.6	0	0	788	788	5
739	FCO0170	91_27	415975.93	4770846.71	369003.31	507214.39	833	1	832	91_27	743	91	9	1	27	H	369003.31	507214.39	460.69	0	0	479.53	449.35	0	460.69	30.18	490.88	0	0	0	0	0	449.35	30.18	479.53	26386.4	0	0	26692.8	26108	0	26386.4	584.8	26971.2	0	0	0	0	0
740	FMX0140	91_28	412552.17	4799583.09	360667.05	601815.81	834	1	833	91_28	744	91	9	1	28	H	360667.05	601815.81	631.42	0	0	701.11	613.72	0	631.42	87.39	718.81	0	0	0	0	0	613.72	87.39	701.11	34202.4	520	520	35192.8	33682.4	0	34202.4	1510.4	35712.8	0	520	0	520	0
741	FMX0170	91_29	412393	4798042.88	359990.01	596780.09	835	1	834	91_29	745	91	9	1	29	H	359990.01	596780.09	840.4	0	0	854.87	840.4	0	840.4	14.47	854.87	0	0	0	0	0	840.4	14.47	854.87	32256.8	0	0	32480.8	32256.8	0	32256.8	224	32480.8	0	0	0	0	0
742	FCO0420	91_30	437119.4	4790380.55	440322.84	569161.07	836	1	835	91_30	746	91	9	1	30	H	440322.84	569161.07	375.81	0	0	375.81	375.81	0	375.81	0	375.81	0	0	0	0	0	375.81	0	375.81	17244	0	0	17244	17244	0	17244	0	17244	0	0	0	0	0
744	FCO0140	91_A09	417157.2	4765878.13	372377.33	490797.25	839	1	838	91_A09	749	91	9	1	0	H	372377.33	490797.25	243.09	0	0	259.87	191.72	13.91	229.18	68.15	297.33	0	0	0	0	6.82	184.9	68.15	253.05	12174.4	1829	1829	11259.8	10345.4	260	11914.4	914.4	12828.8	45	1784	0	1784	215
745	FCO0320	92_01	428259.89	4798300.07	412058.81	596028.01	840	1	839	92_01	750	92	9	2	1	H	412058.81	596028.01	338.65	0	0	372.01	336.13	3.82	334.83	35.88	370.71	0	0	0	0	3.82	332.31	35.88	368.19	20638	0	0	20974	20596.4	30	20608	377.6	20985.6	0	0	0	0	30
746	FCO0170	92_02	414638.92	4772709.41	364805.42	513459.14	841	1	840	92_02	751	92	9	2	2	H	364805.42	513459.14	355.83	0	0	490.14	332.17	0	355.83	157.97	513.81	0	0	0	0	0	332.17	157.97	490.14	20644.8	0	0	22235.2	19672	0	20644.8	2563.2	23208	0	0	0	0	0
747	FCO0220	92_03	440902.16	4823062.12	456010.9	675977.93	842	1	841	92_03	752	92	9	2	3	H	456010.9	675977.93	366.12	0	0	392.61	344.81	1.36	364.76	47.81	412.56	0	0	0	0	1.36	343.44	47.81	391.25	16313.8	800	800	15853.8	15513.8	5	16308.8	340	16648.8	0	800	0	800	5
748	FCO0220	92_04	445864.5	4819343.52	471914.22	663283.57	843	1	842	92_04	753	92	9	2	4	H	471914.22	663283.57	366.46	0	0	401.16	366.46	0	366.46	34.7	401.16	0	0	0	0	0	366.46	34.7	401.16	22068	0	0	22308.8	22068	0	22068	240.8	22308.8	0	0	0	0	0
750	FCO0320	92_06	425189.37	4790844.26	401237.78	571881.32	845	1	844	92_06	755	92	9	2	6	H	401237.78	571881.32	717.77	0	0	633.85	627.98	0	717.77	5.87	723.64	0	0	0	0	0	627.98	5.87	633.85	39402.4	3316	3316	36148.8	36086.4	0	39402.4	62.4	39464.8	0	3316	0	3316	0
751	FCO0140	92_07	437349.34	4844904.52	446547.33	747973.83	846	1	845	92_07	756	92	9	2	7	H	446547.33	747973.83	382.73	0	0	388.61	382.73	0	382.73	5.88	388.61	0	0	0	0	0	382.73	5.88	388.61	22284	0	0	22336	22284	0	22284	52	22336	0	0	0	0	0
752	FCO0250	92_08	433811.11	4852899.93	435743.71	774551.29	847	1	846	92_08	757	92	9	2	8	H	435743.71	774551.29	601.75	0	0	586.9	586.9	6.82	594.93	0	594.93	0	0	0	0	6.82	580.08	0	580.08	34541.6	608	608	33933.6	33933.6	80	34461.6	0	34461.6	0	608	0	608	80
753	FCO0140	92_09	408984.17	4800517.26	349058.42	605238.83	848	1	847	92_09	758	92	9	2	9	H	349058.42	605238.83	417.43	0	0	424.25	417.43	0	417.43	6.82	424.25	0	0	0	0	0	417.43	6.82	424.25	25812	0	0	25857.6	25812	0	25812	45.6	25857.6	0	0	0	0	0
754	FCO0580	92_10	432737.95	4770175.56	423919.28	503324.71	849	1	848	92_10	759	92	9	2	10	H	423919.28	503324.71	401.69	0	0	445.8	401.69	20.45	381.23	44.11	425.35	0	0	0	0	20.45	381.23	44.11	425.35	18008.4	0	0	19413.2	18008.4	270	17738.4	1404.8	19143.2	0	0	0	0	270
755	FCO0150	92_12	436818.67	4796731.12	439974.42	590021.89	850	1	849	92_12	760	92	9	2	12	M	439974.42	590021.89	365.58	0	0	242.16	242.16	13.64	351.94	0	351.94	0	0	0	0	0	242.16	0	242.16	12971.2	3392	3392	9579.2	9579.2	180	12791.2	0	12791.2	180	3212	0	3212	0
756	FCO0250	92_13	436602.72	4848245.19	444433.27	759005.28	851	1	850	92_13	761	92	9	2	13	H	444433.27	759005.28	520.97	0	0	481.51	462.45	0	520.97	19.06	540.03	0	0	0	0	0	462.45	19.06	481.51	26596.8	0	0	24611.2	24479.2	0	26596.8	132	26728.8	0	0	0	0	0
757	FCO0150	92_14	420790.21	4782314.08	385949.94	544344.17	852	1	851	92_14	762	92	9	2	14	H	385949.94	544344.17	459.63	0	0	455	452	21	438.64	3.01	441.64	0	0	0	0	13.36	438.64	3.01	441.64	29001.6	110	110	28960.4	28891.6	300	28701.6	68.8	28770.4	110	0	0	0	190
758	FCO0150	92_15	422756.63	4768198.91	390978.74	497845.71	853	1	852	92_15	763	92	9	2	15	H	390978.74	497845.71	576.83	0	0	606.88	524.7	14.45	562.37	82.19	644.56	0	0	0	0	0	524.7	82.19	606.88	29855.4	0	0	32804.8	28624.8	185	29670.4	4180	33850.4	185	0	0	0	0
759	FCO0130	92_16	411391.92	4762202.67	353095.03	479322.35	854	1	853	92_16	764	92	9	2	16	H	353095.03	479322.35	458.35	0	0	443.57	443.57	0	458.35	0	458.35	0	0	0	0	0	443.57	0	443.57	25926.4	0	0	25228.8	25228.8	0	25926.4	0	25926.4	0	0	0	0	0
760	FCO0140	92_17	436534.13	4845429.25	443926.17	749776.49	855	1	854	92_17	765	92	9	2	17	H	443926.17	749776.49	293.21	0	0	264.44	264.44	0	293.21	0	293.21	0	0	0	0	0	264.44	0	264.44	16615.2	0	0	16012	16012	0	16615.2	0	16615.2	0	0	0	0	0
761	FCO0440	92_18	424609.57	4784488.96	398696.72	551093.65	856	1	855	92_18	766	92	9	2	18	H	398696.72	551093.65	529.72	0	0	554.12	506.58	1.36	528.36	50.77	579.12	0	0	0	0	0	506.58	47.54	554.12	29541.6	0	0	29503.2	28852.8	0	29541.6	751.2	30292.8	0	0	0	0	0
762	FCO0420	92_19	426786.81	4787228.37	406113.86	559860.21	857	1	856	92_19	767	92	9	2	19	M	406113.86	559860.21	590.5	0	0	434.39	410.7	33.82	556.69	29.56	586.25	0	0	0	0	0	410.7	23.69	434.39	22240.2	0	0	16776.8	16514.4	505	21735.2	482.4	22217.6	505	0	220	0	0
763	FCO0170	92_20	432292.78	4768904.49	422331.08	499200.01	858	1	857	92_20	768	92	9	2	20	H	422331.08	499200.01	580.99	0	0	539.1	539.1	4.36	576.63	3.15	579.78	0	0	0	0	0	539.1	0	539.1	35071.4	0	0	33440	33440	65	35006.4	34.4	35040.8	65	0	0	0	0
764	FCO0150	92_22	428463.76	4766139.01	409492.34	490513.8	859	1	858	92_22	769	92	9	2	22	H	409492.34	490513.8	370.97	0	0	530.42	370.97	0	370.97	159.45	530.42	0	0	0	0	0	370.97	159.45	530.42	20487.2	0	0	22284	20487.2	0	20487.2	1796.8	22284	0	0	0	0	0
765	FCO0250	92_23	431497.89	4853916.21	428258.74	778116.09	860	1	859	92_23	770	92	9	2	23	H	428258.74	778116.09	664.9	0	0	570.31	570.31	1.09	663.81	0	663.81	0	0	0	0	0	570.31	0	570.31	33458.8	0	0	29464	29464	10	33448.8	0	33448.8	10	0	0	0	0
766	FCO0170	92_24	400182.3	4663512.29	306313.28	156665.57	861	1	860	92_24	771	92	9	2	24	H	306313.28	156665.57	499.56	0	0	489.63	455.86	1.09	498.47	33.78	532.25	0	0	0	0	0	455.86	33.78	489.63	26269.6	0	0	26263.2	24827.2	0	26269.6	1436	27705.6	0	0	0	0	0
767	FCO0160	92_25	429313.04	4769863.71	412653.19	502646.45	862	1	861	92_25	772	92	9	2	25	H	412653.19	502646.45	337.51	0	0	337.51	337.51	54.54	282.97	0	282.97	0	0	0	0	54.54	282.97	0	282.97	14355	0	0	14355	14355	735	13620	0	13620	0	0	0	0	735
768	FCO0250	92_26	439373.09	4846699.89	453364.71	753659.55	863	1	862	92_26	773	92	9	2	26	H	453364.71	753659.55	167.79	0	0	283.52	167.79	0	167.79	126.07	293.86	0	0	0	0	0	167.79	115.73	283.52	10376	0	0	11704.8	10376	0	10376	1671.2	12047.2	0	0	0	0	0
769	FCO0130	92_27	425809.04	4768616.77	401033.56	498908.93	864	1	863	92_27	774	92	9	2	27	M	401033.56	498908.93	409.28	0	0	492.72	409.28	0	409.28	83.43	492.72	0	0	0	0	0	409.28	83.43	492.72	21675.2	0	0	24440.8	21675.2	0	21675.2	2765.6	24440.8	0	0	0	0	0
770	FCO0320	92_28	421731.99	4791101.46	389923.29	573072.69	865	1	864	92_28	775	92	9	2	28	H	389923.29	573072.69	645.92	0	0	647.21	619.06	10.36	635.55	28.15	663.7	0	0	0	0	9	610.06	28.15	638.21	30996.2	0	0	30403.8	30205.4	85	30911.2	198.4	31109.6	10	0	0	0	75
771	FCO0220	92_29	436152.04	4820648.67	440188.82	668538.38	866	1	865	92_29	776	92	9	2	29	H	440188.82	668538.38	301.46	0	0	254.83	254.83	15.54	285.91	17.8	303.71	0	0	0	0	15.54	239.29	0	239.29	16580.4	2036	0	14805.2	14805.2	110	16470.4	260.8	16731.2	0	0	0	2036	110
772	FCO0170	92_30	417984.93	4771599.2	375669.07	509480.25	867	1	866	92_30	777	92	9	2	30	H	375669.07	509480.25	553.89	0	0	573.48	547.71	0	553.89	28.42	582.31	0	0	0	0	0	547.71	25.76	573.48	31408	0	0	31713.6	31182.4	0	31408	611.2	32019.2	0	0	80	0	0
773	FCO0240	92_A05	446582.41	4752374.94	467544.53	443538	868	1	867	92_A05	778	92	9	2	0	H	467544.53	443538	506.9	0	0	525.02	503.9	30.27	476.63	21.12	497.75	0	0	0	0	27.27	476.63	21.12	497.75	26765.4	20	20	26892.6	26745.4	75	26690.4	147.2	26837.6	20	0	0	0	55
774	FCO0320	92_A09	437859.05	4764728.37	440170.22	484940.72	869	1	868	92_A09	779	92	9	2	0	H	440170.22	484940.72	57.46	0	0	57.46	57.46	2.45	55	9.54	64.54	0	0	0	0	2.45	55	0	55	2484.6	0	0	2484.6	2484.6	15	2469.6	101.6	2571.2	0	0	0	0	15
775	FCO0390	93_01	433751.15	4828741.6	433125.85	695323	870	1	869	93_01	780	93	9	3	1	H	433125.85	695323	109.15	0	0	109.15	109.15	0	109.15	0	109.15	0	0	0	0	0	109.15	0	109.15	6374.4	0	0	6374.4	6374.4	0	6374.4	0	6374.4	0	0	0	0	0
776	FCO0250	93_02	436052.02	4852227.5	443025.99	772121.47	871	1	870	93_02	781	93	9	3	2	M	443025.99	772121.47	420.91	0	0	390.58	384.18	16.36	404.55	6.4	410.95	0	0	0	0	7.91	376.28	6.4	382.67	20439	0	0	19435.4	19381.8	235	20204	53.6	20257.6	110	0	0	0	125
777	FCO0320	93_05	424093.18	4794011.54	397960.78	582380.38	872	1	871	93_05	782	93	9	3	5	M	397960.78	582380.38	270.39	0	0	270.39	270.39	4.36	266.03	0	266.03	0	0	0	0	4.36	266.03	0	266.03	15976	0	0	15976	15976	40	15936	0	15936	0	0	0	0	40
778	FCO0170	93_06	424299.83	4768455.81	396066.73	498532.96	873	1	872	93_06	783	93	9	3	6	H	396066.73	498532.96	212.08	0	0	194.97	194.97	0	212.08	0	212.08	0	0	0	0	0	194.97	0	194.97	13195.2	0	0	12680	12680	0	13195.2	0	13195.2	0	0	0	0	0
779	FCO0320	93_07	424021.77	4794068.66	397732.28	582574.93	874	1	873	93_07	784	93	9	3	7	H	397732.28	582574.93	11.82	0	0	11.82	11.82	0.27	11.54	0	11.54	0	0	0	0	0.27	11.54	0	11.54	282.4	0	0	282.4	282.4	0	282.4	0	282.4	0	0	0	0	0
780	FMX0160	93_08	409837.11	4745993.55	346357.97	426307.75	875	1	874	93_08	785	93	9	3	8	H	346357.97	426307.75	412.4	0	0	352.56	350.88	6.82	405.58	1.68	407.26	0	0	0	0	0	350.88	1.68	352.56	19208.4	0	0	17447.2	17421.6	190	19018.4	25.6	19044	190	0	0	0	0
781	FCO0440	93_09	438437.41	4783380.15	443942.72	546066.07	876	1	875	93_09	786	93	9	3	9	H	443942.72	546066.07	209.13	0	0	357.86	209.13	0	209.13	148.73	357.86	0	0	0	0	0	209.13	148.73	357.86	12200	0	0	13966.4	12200	0	12200	1766.4	13966.4	0	0	0	0	0
782	FCO0300	93_10	422185.47	4780665.6	390360.61	538796.51	877	1	876	93_10	787	93	9	3	10	H	390360.61	538796.51	419.32	0	0	425.17	386.42	7.09	412.23	38.75	450.98	0	0	0	0	0.27	386.15	38.75	424.9	22975.8	0	0	22601	22166.6	55	22920.8	434.4	23355.2	50	0	0	0	5
783	FCO0320	93_11	437505.18	4764814.54	439018.05	485258.99	878	1	877	93_11	788	93	9	3	11	H	439018.05	485258.99	632.7	0	0	614.36	614.36	0	632.7	0	632.7	0	0	0	0	0	614.36	0	614.36	30872	648	648	30224	30224	0	30872	0	30872	0	648	0	648	0
784	FCO0180	93_12	436777.38	4752238.9	435364.89	444078.32	879	1	878	93_12	789	93	9	3	12	H	435364.89	444078.32	542.6	0	0	826.74	542.6	3.55	539.05	284.14	823.2	0	0	0	0	3.55	539.05	284.14	823.2	25304.4	0	0	29584.4	25304.4	30	25274.4	4280	29554.4	0	0	0	0	30
785	FMX0440	93_14	425811.29	4788594.47	403051.46	564439.26	880	1	879	93_14	790	93	9	3	14	M	403051.46	564439.26	215.88	0	0	297.95	166.9	0	215.88	131.04	346.92	0	0	0	0	0	166.9	131.04	297.95	9625.6	1496	1496	9400.8	8129.6	0	9625.6	1271.2	10896.8	0	1496	0	1496	0
786	FCO0440	93_15	431543.11	4787280.28	421720.27	559552.19	881	1	880	93_15	791	93	9	3	15	M	421720.27	559552.19	320.13	0	0	307.34	307.34	18.27	301.86	0	301.86	0	0	0	0	18.27	289.07	0	289.07	15348.2	0	0	14914.6	14914.6	205	15143.2	0	15143.2	0	0	0	0	205
787	FCO0160	93_16	429357.55	4769115.69	412723.91	500188.23	882	1	881	93_16	792	93	9	3	16	H	412723.91	500188.23	176.3	0	0	165.7	160.12	7.91	168.39	5.57	173.96	0	0	0	0	7.91	152.22	5.57	157.79	10168	0	0	9749.6	9608.8	60	10108	140.8	10248.8	0	0	0	0	60
788	FCO0320	93_17	425829.01	4795552.48	403809.26	587260.18	883	1	882	93_17	793	93	9	3	17	H	403809.26	587260.18	264.61	0	0	415.87	247.85	0.27	264.34	168.02	432.36	0	0	0	0	0.27	247.58	168.02	415.6	16700	0	0	22193.6	16042.4	0	16700	6151.2	22851.2	0	0	0	0	0
789	FCO0420	93_18	436558.77	4793158.35	438763.01	578328.94	884	1	883	93_18	794	93	9	3	18	M	438763.01	578328.94	182.2	0	0	184.29	172.53	19.63	162.56	11.76	174.32	0	0	0	0	13.91	158.62	11.76	170.38	8472.2	159	159	8442.8	8313.2	205	8267.2	129.6	8396.8	35	124	0	124	170
790	FCO0170	93_20	431053.89	4768966.48	418273.39	499528.03	885	1	884	93_20	795	93	9	3	20	M	418273.39	499528.03	163.24	0	0	128.25	128.25	15.82	147.43	0	147.43	0	0	0	0	2.18	126.06	0	126.06	8035	0	0	7101.6	7101.6	295	7740	0	7740	295	0	0	0	0
791	FMX0250	93_21	432164.93	4854385.28	430493.44	779587.69	886	1	885	93_21	796	93	9	3	21	H	430493.44	779587.69	232.32	0	0	206.34	206.34	0	232.32	0	232.32	0	0	0	0	0	206.34	0	206.34	13014.4	0	0	11607.2	11607.2	0	13014.4	0	13014.4	0	0	0	0	0
792	FCO0250	93_22	443492.97	4855244.94	467732.77	781272.9	887	1	886	93_22	797	93	9	3	22	H	467732.77	781272.9	423.49	0	0	395.68	395.68	0	423.49	0	423.49	0	0	0	0	0	395.68	0	395.68	25904	0	0	24720.8	24720.8	0	25904	0	25904	0	0	0	0	0
793	FCO0320	93_23	424196.78	4791431.87	398041.14	573908.53	888	1	887	93_23	798	93	9	3	23	H	398041.14	573908.53	544.46	0	0	517.96	517.96	28.63	515.82	0	515.82	0	0	0	0	6.82	511.15	0	511.15	26862.8	0	0	26446.6	26446.6	350	26512.8	0	26512.8	265	0	0	0	85
794	FCO0250	93_24	442709.65	4820992.69	461731.81	669009.1	889	1	888	93_24	799	93	9	3	24	H	461731.81	669009.1	311.56	0	0	306.28	303.56	15	296.56	2.72	299.29	0	0	0	0	14.45	289.11	2.72	291.83	13519.2	0	0	13349.6	13306.4	140	13379.2	43.2	13422.4	0	0	0	0	140
795	FCO0320	93_25	421360.78	4791961.58	388792.23	575931.27	890	1	889	93_25	800	93	9	3	25	H	388792.23	575931.27	266.21	0	0	266.21	266.21	0	266.21	0	266.21	0	0	0	0	0	266.21	0	266.21	16892	0	0	16892	16892	0	16892	0	16892	0	0	0	0	0
796	FCO0220	93_26	436993.99	4826571.05	443544.32	687878.75	891	1	890	93_26	801	93	9	3	26	H	443544.32	687878.75	205.83	0	0	249.53	184.35	39	166.83	65.17	232	0	0	0	0	34.63	149.72	65.17	214.89	10086.6	713	713	10161.6	9373.6	485	9601.6	788	10389.6	65	648	0	648	420
797	FCO0220	93_27	437498.22	4821336.32	444673.16	670658.81	892	1	891	93_27	802	93	9	3	27	H	444673.16	670658.81	217.25	0	0	181.57	181.57	0	217.25	0	217.25	0	0	0	0	0	181.57	0	181.57	12307.2	1280	1280	11027.2	11027.2	0	12307.2	0	12307.2	0	1280	0	1280	0
798	FCO0250	93_28	437040.64	4848369.15	445881.95	759367.97	893	1	892	93_28	803	93	9	3	28	H	445881.95	759367.97	267.3	0	0	298.51	197.58	0	267.3	100.93	368.23	0	0	0	0	0	197.58	100.93	298.51	15337.6	0	0	13872.8	11987.2	0	15337.6	1885.6	17223.2	0	0	0	0	0
799	FCO0170	93_29	424819.19	4776904.39	398621.03	526193.98	894	1	893	93_29	804	93	9	3	29	H	398621.03	526193.98	202.87	0	0	194.56	194.56	0	202.87	0	202.87	0	0	0	0	0	194.56	0	194.56	12292.8	0	0	12076	12076	0	12292.8	0	12292.8	0	0	0	0	0
800	FCO0150	93_30	428348.24	4765814.16	409080.69	489459.81	895	1	894	93_30	805	93	9	3	30	H	409080.69	489459.81	330.4	0	0	382.97	322.59	2.18	328.22	60.38	388.6	0	0	0	0	0	322.59	60.38	382.97	20314.8	0	0	20588	20175.2	10	20304.8	412.8	20717.6	10	0	0	0	0
801	FCO0020	93_A01	414360.55	4769834.91	363602.55	504058.34	896	1	895	93_A01	806	93	9	3	0	H	363602.55	504058.34	440.62	0	0	320.01	320.01	15	425.62	0	425.62	0	0	0	0	0	320.01	0	320.01	21670.6	0	0	17772.8	17772.8	45	21625.6	0	21625.6	45	0	0	0	0
803	FCO0150	93_A12	412059.69	4760581.36	355121.9	473936.62	898	1	897	93_A12	808	93	9	3	0	H	355121.9	473936.62	315.47	0	0	315.66	310.66	0	315.47	5	320.47	0	0	0	0	0	310.66	5	315.66	16906.4	0	0	16797.6	16755.2	0	16906.4	42.4	16948.8	0	0	0	0	0
804	FCO0160	93_A13	428121.53	4766947.77	408451.13	493201.25	899	1	898	93_A13	809	93	9	3	0	H	408451.13	493201.25	173.84	0	0	163.27	163.27	0	173.84	0	173.84	0	0	0	0	0	163.27	0	163.27	10115.2	0	0	9720.8	9720.8	0	10115.2	0	10115.2	0	0	0	0	0
805	FCO0320	101_01	434739.53	4760015.37	429462.7	469794.08	1	1	0	101_01	810	101	10	1	1	H	429462.7	469794.08	790.39	0	0	870.21	790.39	11.45	778.94	79.81	858.75	0	0	0	0	11.45	778.94	79.81	858.75	32286.4	0	0	34441.6	32286.4	120	32166.4	2155.2	34321.6	0	0	0	0	120
806	FCO0270	101_03	426548.4	4789105.55	405520.66	566041.52	2	1	1	101_03	811	101	10	1	3	H	405520.66	566041.52	718.44	0	0	751.31	690.93	9.27	709.17	60.38	769.55	0	0	0	0	0	690.93	60.38	751.31	38051.2	0	0	38546.4	37344	140	37911.2	1202.4	39113.6	140	0	0	0	0
807	FCO0250	101_04	443505.81	4821779.29	464422.03	671509.27	3	1	2	101_04	812	101	10	1	4	H	464422.03	671509.27	340.2	0	0	340.2	340.2	6.82	333.38	0	333.38	0	0	0	0	6.82	333.38	0	333.38	19187	0	0	19187	19187	115	19072	0	19072	0	0	0	0	115
808	FCO0320	101_05	429301.38	4798551.7	415500.2	596748.71	4	1	3	101_05	813	101	10	1	5	H	415500.2	596748.71	262.32	0	0	526.74	262.32	0	262.32	264.42	526.74	0	0	0	0	0	262.32	264.42	526.74	15716.8	0	0	32925.6	15716.8	0	15716.8	17208.8	32925.6	0	0	0	0	0
809	FCO0440	101_06	423692.75	4786204.01	395862	556811.45	5	1	4	101_06	814	101	10	1	6	H	395862	556811.45	671.41	0	0	671.41	671.41	6.82	664.6	0	664.6	0	0	0	0	6.82	664.6	0	664.6	35817.2	0	0	35817.2	35817.2	90	35727.2	0	35727.2	0	0	0	0	90
810	FCO0190	101_07	415088.35	4778918.72	366905.28	533781.25	6	1	5	101_07	815	101	10	1	7	H	366905.28	533781.25	486.58	0	0	554.37	473.06	0	486.58	83.76	570.34	0	0	0	0	0	473.06	81.31	554.37	29811.2	636	0	31690.4	29225.6	0	29811.2	2515.2	32326.4	0	0	0	636	0
811	FCO0580	101_08	431848.07	4769939.99	420976.5	502641.51	7	1	6	101_08	816	101	10	1	8	H	420976.5	502641.51	601.07	0	0	620.41	601.07	0.27	600.8	19.34	620.14	0	0	0	0	0.27	600.8	19.34	620.14	33844	0	0	34264.8	33844	0	33844	420.8	34264.8	0	0	0	0	0
812	FCO0320	101_09	425809.96	4792484.99	403438.37	577200.6	8	1	7	101_09	817	101	10	1	9	H	403438.37	577200.6	504.83	0	0	560.58	504.83	0	504.83	55.75	560.58	0	0	0	0	0	504.83	55.75	560.58	33469.6	0	0	34184	33469.6	0	33469.6	714.4	34184	0	0	0	0	0
813	FCO0220	101_10	445280.21	4822694.65	470333.72	674333.7	9	1	8	101_10	818	101	10	1	10	H	470333.72	674333.7	400.41	0	0	438.92	400.41	0.82	399.59	38.51	438.1	0	0	0	0	0.82	399.59	38.51	438.1	25509.4	0	0	25831.8	25509.4	15	25494.4	322.4	25816.8	0	0	0	0	15
814	FMX0320	101_11	431150.26	4793544.02	421061.35	580137.43	10	1	9	101_11	819	101	10	1	11	H	421061.35	580137.43	923.73	0	0	1030.58	923.73	0	923.73	106.85	1030.58	0	0	0	0	0	923.73	106.85	1030.58	51322.4	0	0	52092.8	51322.4	0	51322.4	770.4	52092.8	0	0	0	0	0
815	FCO0320	101_12	426420.42	4798513.03	406046.73	596911.4	11	1	10	101_12	820	101	10	1	12	H	406046.73	596911.4	499.35	0	0	511.94	487.95	0	499.35	26.65	525.99	0	0	0	0	0	487.95	23.99	511.94	27770.4	0	0	27727.2	27444.8	0	27770.4	298.4	28068.8	0	0	16	0	0
816	FCO0130	101_13	431240.92	4830056.28	425024.48	699886.67	12	1	11	101_13	821	101	10	1	13	H	425024.48	699886.67	450.03	0	0	450.03	450.03	0	450.03	0	450.03	0	0	0	0	0	450.03	0	450.03	29427.2	0	0	29427.2	29427.2	0	29427.2	0	29427.2	0	0	0	0	0
817	FCO0150	101_14	427625.37	4764396.53	406566.68	484882.31	13	1	12	101_14	822	101	10	1	14	H	406566.68	484882.31	287.66	0	0	304.56	276.63	1.09	286.57	27.93	314.5	0	0	0	0	0	276.63	27.93	304.56	17368.6	315	315	17521.6	17053.6	15	17353.6	468	17821.6	15	300	0	300	0
818	FCO0440	101_15	424326.29	4784741.71	397792.95	551951.22	14	1	13	101_15	823	101	10	1	15	H	397792.95	551951.22	573.1	0	0	552.48	552.48	0	573.1	0	573.1	0	0	0	0	0	552.48	0	552.48	31172	0	0	30433.6	30433.6	0	31172	0	31172	0	0	0	0	0
819	FCO0240	101_16	425904.61	4781192.57	402612.95	540150.71	15	1	14	101_16	824	101	10	1	16	H	402612.95	540150.71	771.96	0	0	771.96	771.96	0	771.96	0	771.96	0	0	0	0	0	771.96	0	771.96	52292	0	0	52292	52292	0	52292	0	52292	0	0	0	0	0
820	FCO0330	101_17	433859.63	4854335.42	436046.6	779254.47	16	1	15	101_17	825	101	10	1	17	H	436046.6	779254.47	636.17	0	0	558.83	558.83	7.09	629.08	0	629.08	0	0	0	0	0.27	558.56	0	558.56	31857.8	0	0	28498.6	28498.6	125	31732.8	0	31732.8	120	0	0	0	5
821	FCO0240	101_18	426256.27	4782417.72	403889.71	544134	17	1	16	101_18	826	101	10	1	18	H	403889.71	544134	509.88	0	0	561.89	469.3	10.91	498.97	92.59	591.57	0	0	0	0	0	469.3	92.59	561.89	30706.4	0	0	31762.4	29591.2	240	30466.4	2171.2	32637.6	240	0	0	0	0
822	FCO0170	101_19	432091.17	4768828.46	421662.1	498970.9	18	1	17	101_19	827	101	10	1	19	H	421662.1	498970.9	601.12	0	0	632.7	593.43	6.82	594.31	39.27	633.58	0	0	0	0	6.82	586.61	39.27	625.88	34349.2	252	252	35237.2	34097.2	130	34219.2	1140	35359.2	0	252	0	252	130
823	FCO0160	101_20	428923.81	4772121.63	411603.7	510092.25	19	1	18	101_20	828	101	10	1	20	H	411603.7	510092.25	454.71	0	0	674.62	454.71	6.54	448.17	219.91	668.07	0	0	0	0	6.54	448.17	219.91	668.07	27783.8	0	0	30826.2	27783.8	75	27708.8	3042.4	30751.2	0	0	0	0	75
824	FCO0320	101_22	429959.32	4798102.96	417613.17	595210.72	20	1	19	101_22	829	101	10	1	22	H	417613.17	595210.72	402.17	0	0	393.25	393.25	0.27	401.9	0	401.9	0	0	0	0	0.27	392.98	0	392.98	25820.2	0	0	25398.6	25398.6	5	25815.2	0	25815.2	0	0	0	0	5
825	FCO0320	101_23	426583.66	4793259.93	406054.06	579664.65	21	1	20	101_23	830	101	10	1	23	H	406054.06	579664.65	149.82	0	0	219.9	149.82	1.64	148.18	70.09	218.27	0	0	0	0	1.64	148.18	70.09	218.27	4309.6	0	0	5096	4309.6	20	4289.6	786.4	5076	0	0	0	0	20
826	FCO0320	101_24	428498.11	4798630.08	412873.33	597086.54	22	1	21	101_24	831	101	10	1	24	H	412873.33	597086.54	383.72	0	0	383.72	383.72	0.55	383.17	0	383.17	0	0	0	0	0.55	383.17	0	383.17	17652.4	0	0	17652.4	17652.4	10	17642.4	0	17642.4	0	0	0	0	10
827	FCO0320	101_25	429266.71	4795286.19	415058.29	586041.18	23	1	22	101_25	832	101	10	1	25	H	415058.29	586041.18	388.63	0	0	492.99	388.63	0	388.63	104.36	492.99	0	0	0	0	0	388.63	104.36	492.99	24796.8	0	0	25957.6	24796.8	0	24796.8	1160.8	25957.6	0	0	0	0	0
828	FCO0250	101_26	420884.07	4773332.26	385353.4	514872.93	24	1	23	101_26	833	101	10	1	26	H	385353.4	514872.93	547.63	0	0	566.9	514.27	3.27	544.36	52.63	596.99	0	0	0	0	0	514.27	52.63	566.9	31871	0	0	31126.4	30630.4	35	31836	496	32332	35	0	0	0	0
829	FCO0250	101_27	430697.42	4851604.08	425401.77	770613.09	25	1	24	101_27	834	101	10	1	27	H	425401.77	770613.09	564.17	0	0	575.52	518.26	0	564.17	57.26	621.43	0	0	0	0	0	518.26	57.26	575.52	32928.8	0	0	31686.4	31084	0	32928.8	602.4	33531.2	0	0	0	0	0
830	FCO0320	101_28	428767.93	4795871.73	413481.11	588011.93	26	1	25	101_28	835	101	10	1	28	H	413481.11	588011.93	846.69	0	0	835.56	835.56	0	846.69	0	846.69	0	0	0	0	0	835.56	0	835.56	55734.4	372	372	55362.4	55362.4	0	55734.4	0	55734.4	0	372	0	372	0
831	FMX0220	101_29	441047.6	4823219.87	456503.72	676480.77	27	1	26	101_29	836	101	10	1	29	H	456503.72	676480.77	417.29	0	0	369.61	369.61	0	417.29	0	417.29	0	0	0	0	0	369.61	0	369.61	23244.8	0	0	21050.4	21050.4	0	23244.8	0	23244.8	0	0	0	0	0
832	FCO0440	101_30	426225.42	4785591.03	404107.76	554546.01	28	1	27	101_30	837	101	10	1	30	H	404107.76	554546.01	695.93	0	0	724.08	695.93	0	695.93	28.15	724.08	0	0	0	0	0	695.93	28.15	724.08	26009.6	0	0	26325.6	26009.6	0	26009.6	316	26325.6	0	0	0	0	0
833	FCO0250	101_A02	438592.85	4846888.1	450824.52	754355.01	29	1	28	101_A02	838	101	10	1	0	H	450824.52	754355.01	573.77	0	0	598.69	573.77	0	573.77	24.92	598.69	0	0	0	0	0	573.77	24.92	598.69	32670.4	0	0	32948.8	32670.4	0	32670.4	278.4	32948.8	0	0	0	0	0
835	FCO0320	102_01	424976.56	4794127.57	400869.94	582672.15	31	1	30	102_01	840	102	10	2	1	H	400869.94	582672.15	357.25	0	0	369.57	331.6	7.91	349.34	37.97	387.31	0	0	0	0	0.27	331.33	37.97	369.3	20586.4	0	0	20562.4	20137.6	0	20586.4	424.8	21011.2	0	0	0	0	0
836	FCO0320	102_03	423818.56	4793150.84	396973.46	579584.86	32	1	31	102_03	841	102	10	2	3	H	396973.46	579584.86	675.56	0	0	652.19	617.5	6.82	668.74	36.96	705.7	0	0	0	0	0	617.5	34.7	652.19	42792.4	0	1654	42933.6	41138.4	50	42742.4	1828	44570.4	50	1604	0	0	0
837	FCO0320	102_04	434715.86	4771835.73	430574.44	508571.58	33	1	32	102_04	842	102	10	2	4	H	430574.44	508571.58	268.63	0	0	496.91	268.63	2.18	266.45	228.28	494.73	0	0	0	0	2.18	266.45	228.28	494.73	12827.4	0	0	21923.4	12827.4	5	12822.4	9096	21918.4	0	0	0	0	5
838	FCO0320	102_05	428017.19	4798815.72	411314.58	597743.77	34	1	33	102_05	843	102	10	2	5	H	411314.58	597743.77	422.41	0	0	769.93	422.41	0	422.41	347.52	769.93	0	0	0	0	0	422.41	347.52	769.93	24703.2	0	0	29313.6	24703.2	0	24703.2	4610.4	29313.6	0	0	0	0	0
839	FCO0250	102_06	436288.85	4854202.94	444000.58	778576.68	35	1	34	102_06	844	102	10	2	6	H	444000.58	778576.68	562.41	0	0	621.82	562.41	0	562.41	59.41	621.82	0	0	0	0	0	562.41	59.41	621.82	31125.6	0	0	33135.2	31125.6	0	31125.6	2009.6	33135.2	0	0	0	0	0
840	FCO0320	102_07	424966.39	4792495.83	400672.49	577320.99	36	1	35	102_07	845	102	10	2	7	H	400672.49	577320.99	693.56	0	0	647.25	647.25	5.45	688.1	0	688.1	0	0	0	0	0	647.25	0	647.25	40598	0	0	38507.2	38507.2	70	40528	0	40528	70	0	0	0	0
841	FCO0250	102_08	432333.86	4852176.41	430826.2	772326.27	37	1	36	102_08	846	102	10	2	8	H	430826.2	772326.27	692.73	0	0	650.53	650.53	9.27	683.46	0	683.46	0	0	0	0	9.27	641.26	0	641.26	38998	0	0	36983.6	36983.6	130	38868	0	38868	0	0	0	0	130
842	FCO0320	102_09	430370.43	4796467.74	418797.28	589805.8	38	1	37	102_09	847	102	10	2	9	H	418797.28	589805.8	569.32	0	0	529.78	529.78	0	569.32	0	569.32	0	0	0	0	0	529.78	0	529.78	31841.6	0	0	30660.8	30660.8	0	31841.6	0	31841.6	0	0	0	0	0
843	FCO0170	102_11	426012.13	4775342.79	402376.89	520951.52	39	1	38	102_11	848	102	10	2	11	H	402376.89	520951.52	637.39	0	0	674.85	637.39	0	637.39	37.46	674.85	0	0	0	0	0	637.39	37.46	674.85	23502.4	0	0	23768.8	23502.4	0	23502.4	266.4	23768.8	0	0	0	0	0
844	FMX0250	102_12	437595.39	4796545.51	442503.45	589335.08	40	1	39	102_12	849	102	10	2	12	H	442503.45	589335.08	411.37	0	0	409.95	409.95	2.45	408.92	0	408.92	0	0	0	0	2.45	407.5	0	407.5	22941.2	0	0	22898.8	22898.8	10	22931.2	0	22931.2	0	0	0	0	10
845	FCO0320	102_13	427866.62	4795968.46	410534.52	588419.78	41	1	40	102_13	850	102	10	2	13	H	410534.52	588419.78	518.49	0	0	518.49	518.49	0	518.49	0	518.49	0	0	0	0	0	518.49	0	518.49	33428.8	0	0	33428.8	33428.8	0	33428.8	0	33428.8	0	0	0	0	0
846	FCO0320	102_14	425109.4	4793693.67	401262.02	581235.56	42	1	41	102_14	851	102	10	2	14	H	401262.02	581235.56	208.55	0	0	335.47	208.55	0	208.55	126.91	335.47	0	0	0	0	0	208.55	126.91	335.47	12836	0	0	15663.2	12836	0	12836	2827.2	15663.2	0	0	0	0	0
847	FCO0440	102_15	424751.14	4785159.83	399228.57	553279.94	43	1	42	102_15	852	102	10	2	15	H	399228.57	553279.94	538.3	0	0	520.7	520.7	0	538.3	0	538.3	0	0	0	0	0	520.7	0	520.7	28493.6	0	0	27730.4	27730.4	0	28493.6	0	28493.6	0	0	0	0	0
848	FCO0440	102_16	424745.19	4788240.09	399518.93	563384.11	44	1	43	102_16	853	102	10	2	16	H	399518.93	563384.11	433.13	0	0	702.45	433.13	1.09	432.04	269.32	701.36	0	0	0	0	1.09	432.04	269.32	701.36	24647.4	0	0	29369	24647.4	5	24642.4	4721.6	29364	0	0	0	0	5
849	FCO0320	102_17	427161.45	4795964.11	408221.11	588476.4	45	1	44	102_17	854	102	10	2	17	H	408221.11	588476.4	502.26	0	0	502.26	502.26	1.09	501.17	0	501.17	0	0	0	0	1.09	501.17	0	501.17	32266.8	0	0	32266.8	32266.8	10	32256.8	0	32256.8	0	0	0	0	10
850	FMX0220	102_18	439888.8	4824130.36	452794.26	679583.31	46	1	45	102_18	855	102	10	2	18	H	452794.26	679583.31	688.32	0	0	806.6	688.32	0	688.32	118.28	806.6	0	0	0	0	0	688.32	118.28	806.6	23784	0	0	25239.2	23784	0	23784	1455.2	25239.2	0	0	0	0	0
851	FCO0220	102_19	447191.92	4819113.43	476245.03	662395.79	47	1	46	102_19	856	102	10	2	19	H	476245.03	662395.79	303.41	0	0	303.41	303.41	35.72	267.68	0	267.68	0	0	0	0	35.72	267.68	0	267.68	14335.8	0	0	14335.8	14335.8	455	13880.8	0	13880.8	0	0	0	0	455
852	FCO0320	102_20	428554.11	4792952.98	412486.39	578459.73	48	1	47	102_20	857	102	10	2	20	H	412486.39	578459.73	406.09	0	0	506.41	406.09	2.45	403.64	100.32	503.96	0	0	0	0	2.45	403.64	100.32	503.96	26068.6	0	0	26971	26068.6	15	26053.6	902.4	26956	0	0	0	0	15
853	FCO0320	102_22	428165.33	4798275.28	411746.15	595956.21	49	1	48	102_22	858	102	10	2	22	H	411746.15	595956.21	702.86	0	0	663.86	660.66	0	702.86	3.2	706.06	0	0	0	0	0	660.66	3.2	663.86	40970.4	0	0	38824	38791.2	0	40970.4	32.8	41003.2	0	0	0	0	0
854	FCO0250	102_23	408350.15	4747390.35	341621.26	431040.1	50	1	49	102_23	859	102	10	2	23	H	341621.26	431040.1	421.52	0	0	582.56	421.52	2.45	419.06	161.04	580.1	0	0	0	0	2.45	419.06	161.04	580.1	23899.8	0	0	26894.2	23899.8	15	23884.8	2994.4	26879.2	0	0	0	0	15
855	FCO0220	102_24	443159.72	4823276.78	463437.01	676455.65	51	1	50	102_24	860	102	10	2	24	H	463437.01	676455.65	730.22	0	0	690.25	690.25	1.09	729.13	0	729.13	0	0	0	0	1.09	689.16	0	689.16	32034.6	1960	1960	30074.6	30074.6	5	32029.6	0	32029.6	0	1960	0	1960	5
856	FCO0250	102_25	407767.3	4746407.54	339609.95	427874.98	52	1	51	102_25	861	102	10	2	25	H	339609.95	427874.98	475.45	0	0	700.05	475.45	0.55	474.91	224.6	699.51	0	0	0	0	0.55	474.91	224.6	699.51	29055.2	0	0	33248	29055.2	0	29055.2	4192.8	33248	0	0	0	0	0
857	FCO0030	102_26	428676.62	4799780.28	413574.45	600841.27	53	1	52	102_26	862	102	10	2	26	H	413574.45	600841.27	596.08	0	0	650.77	573.8	8.73	587.35	76.97	664.32	0	0	0	0	4.36	569.43	76.97	646.4	29339.4	683	683	30046.8	28656.4	185	29154.4	1390.4	30544.8	135	548	0	548	50
858	FCO0320	102_27	428206.83	4795253.72	411578.56	586041.21	54	1	53	102_27	863	102	10	2	27	H	411578.56	586041.21	390.63	0	0	383.41	339.28	6.54	384.08	44.12	428.21	0	0	0	0	0	339.28	44.12	383.41	23653.8	0	0	22891.2	21791.2	45	23608.8	1100	24708.8	45	0	0	0	0
859	FCO0160	102_28	427265.53	4772501.3	406202.31	511504.57	55	1	54	102_28	864	102	10	2	28	H	406202.31	511504.57	394.88	0	0	420.01	394.88	4.09	390.79	25.13	415.92	0	0	0	0	4.09	390.79	25.13	415.92	23922.4	0	0	24206.4	23922.4	40	23882.4	284	24166.4	0	0	0	0	40
860	FCO0220	102_29	438491.3	4821090.08	447905.7	669751.59	56	1	55	102_29	865	102	10	2	29	H	447905.7	669751.59	287.31	0	0	252.94	252.94	8.73	278.58	7.3	285.88	0	0	0	0	8.73	244.21	0	244.21	13142.8	0	0	11723.6	11723.6	110	13032.8	137.6	13170.4	0	0	0	0	110
861	FCO0320	102_30	429185.23	4795036.67	414765.96	585230.92	57	1	56	102_30	866	102	10	2	30	H	414765.96	585230.92	462	0	0	462	462	0	462	0	462	0	0	0	0	0	462	0	462	27731.2	0	0	27731.2	27731.2	0	27731.2	0	27731.2	0	0	0	0	0
862	FCO0320	102_A01	424169.68	4794360.66	398246.79	583517.81	58	1	57	102_A01	867	102	10	2	0	H	398246.79	583517.81	422.62	0	0	422.62	422.62	22.36	400.26	0	400.26	0	0	0	0	22.36	400.26	0	400.26	25194	0	0	25194	25194	270	24924	0	24924	0	0	0	0	270
863	FCO0120	102_A04	428034.42	4763743.11	407842.7	482697.66	59	1	58	102_A04	868	102	10	2	0	H	407842.7	482697.66	448.75	0	0	439.52	418.78	4.36	444.39	20.74	465.12	0	0	0	0	0	418.78	20.74	439.52	28756.2	0	0	29129.6	27794.4	125	28631.2	1335.2	29966.4	125	0	0	0	0
864	FCO0320	102_A06	436322.01	4769465.64	435604.72	500635.33	60	1	59	102_A06	869	102	10	2	0	H	435604.72	500635.33	733.03	0	0	787.86	733.03	0	733.03	54.83	787.86	0	0	0	0	0	733.03	54.83	787.86	30180.8	0	0	30872.8	30180.8	0	30180.8	692	30872.8	0	0	0	0	0
865	FCO0320	103_01	428269.68	4799255.7	412186.94	599161.53	61	1	60	103_01	870	103	10	3	1	H	412186.94	599161.53	342.31	0	0	342.31	342.31	4.36	337.95	0	337.95	0	0	0	0	4.36	337.95	0	337.95	18104.8	0	0	18104.8	18104.8	100	18004.8	0	18004.8	0	0	0	0	100
866	FCO0440	103_02	424556.38	4785543.61	398628.37	554558.36	62	1	61	103_02	871	103	10	3	2	H	398628.37	554558.36	250.96	0	0	363.97	250.96	9.82	241.14	113.02	354.15	0	0	0	0	9.82	241.14	113.02	354.15	14897.4	0	0	16503.8	14897.4	135	14762.4	1606.4	16368.8	0	0	0	0	135
867	FCO0030	103_03	427553.26	4799604.23	409872.1	600376.71	63	1	62	103_03	872	103	10	3	3	H	409872.1	600376.71	571.72	0	0	703.03	495.86	0	571.72	210.03	781.76	0	0	0	0	0	495.86	207.17	703.03	27713.6	0	4084	27323.2	23629.6	0	27713.6	3764	31477.6	0	4084	0	0	0
868	FMX0300	103_04	428509.07	4799790.19	413025.86	600890.59	64	1	63	103_04	873	103	10	3	4	H	413025.86	600890.59	531.56	0	0	472.74	472.74	0	531.56	0	531.56	0	0	0	0	0	472.74	0	472.74	24033.6	0	0	21074.4	21074.4	0	24033.6	0	24033.6	0	0	0	0	0
869	FCO0220	103_05	445021.64	4823781.59	469594.6	677924.7	65	1	64	103_05	874	103	10	3	5	H	469594.6	677924.7	325.86	0	0	332.85	325.86	0	325.86	6.99	332.85	0	0	0	0	0	325.86	6.99	332.85	12003.2	0	0	12106.4	12003.2	0	12003.2	103.2	12106.4	0	0	0	0	0
870	FCO0440	103_06	440327.65	4784830.82	450288.83	550634.61	66	1	65	103_06	875	103	10	3	6	H	450288.83	550634.61	469.31	0	0	469.31	469.31	6.82	462.49	0	462.49	0	0	0	0	6.82	462.49	0	462.49	24030.6	0	0	24030.6	24030.6	85	23945.6	0	23945.6	0	0	0	0	85
871	FCO0320	103_08	424374.97	4790631.52	398545.11	571265.42	67	1	66	103_08	876	103	10	3	8	H	398545.11	571265.42	462.69	0	0	466.42	398.34	4.64	458.06	68.08	526.14	0	0	0	0	0	398.34	68.08	466.42	25648.8	0	0	27258.4	23435.2	60	25588.8	3823.2	29412	60	0	0	0	0
872	FCO0320	103_09	424219.72	4797167.49	398693.14	592719.25	68	1	67	103_09	877	103	10	3	9	H	398693.14	592719.25	479.94	0	0	447.11	441.92	0	479.94	5.18	485.12	0	0	0	0	0	441.92	5.18	447.11	27715.2	0	0	26392.8	26338.4	0	27715.2	54.4	27769.6	0	0	0	0	0
873	FMX0300	103_10	428256.65	4800699.78	412289.32	603899.44	69	1	68	103_10	878	103	10	3	10	H	412289.32	603899.44	467.58	0	0	507.7	460.76	20.73	446.85	46.94	493.79	0	0	0	0	13.91	446.85	46.94	493.79	24710.8	180	180	25418.8	24530.8	290	24420.8	888	25308.8	180	0	0	0	110
874	FCO0220	103_11	432088.8	4830748.43	427874.83	702071.77	70	1	69	103_11	879	103	10	3	11	H	427874.83	702071.77	761.29	0	0	685.69	685.69	13.64	747.65	0	747.65	0	0	0	0	0	685.69	0	685.69	32415.6	0	0	30560	30560	70	32345.6	0	32345.6	70	0	0	0	0
875	FCO0320	103_12	424145.03	4791717.93	397900.17	574852.03	71	1	70	103_12	880	103	10	3	12	H	397900.17	574852.03	391.77	0	0	423.11	378.98	0	391.77	44.12	435.9	0	0	0	0	0	378.98	44.12	423.11	23626.4	0	0	24405.6	23177.6	0	23626.4	1228	24854.4	0	0	0	0	0
876	FCO0320	103_13	423789.45	4794023.72	396965.74	582450.88	72	1	71	103_13	881	103	10	3	13	H	396965.74	582450.88	251.38	0	0	251.38	251.38	18.27	233.11	0	233.11	0	0	0	0	18.27	233.11	0	233.11	16080	0	0	16080	16080	260	15820	0	15820	0	0	0	0	260
877	FCO0320	103_14	421338.44	4792064.15	388729.3	576269.93	73	1	72	103_14	882	103	10	3	14	H	388729.3	576269.93	191.3	0	0	170.37	170.37	0	191.3	0	191.3	0	0	0	0	0	170.37	0	170.37	12400.8	0	0	11755.2	11755.2	0	12400.8	0	12400.8	0	0	0	0	0
878	FMX0300	103_15	427367.33	4799666.07	409268.48	600598.23	74	1	73	103_15	883	103	10	3	15	H	409268.48	600598.23	391.04	0	0	559.64	391.04	1.09	389.95	168.59	558.55	0	0	0	0	1.09	389.95	168.59	558.55	26034.4	0	0	31219.2	26034.4	0	26034.4	5184.8	31219.2	0	0	0	0	0
879	FMX0320	103_16	430983.57	4793143.27	420474.31	578839.68	75	1	74	103_16	884	103	10	3	16	H	420474.31	578839.68	513.82	0	0	523.86	513.82	1.09	512.73	10.03	522.76	0	0	0	0	1.09	512.73	10.03	522.76	27566.6	0	0	27694.6	27566.6	5	27561.6	128	27689.6	0	0	0	0	5
880	FCO0320	103_18	428962.39	4795347.34	414066.24	586272.34	76	1	75	103_18	885	103	10	3	18	H	414066.24	586272.34	549.89	0	0	632.75	549.89	0.55	549.35	82.86	632.2	0	0	0	0	0.55	549.35	82.86	632.2	32246.4	0	0	33190.4	32246.4	0	32246.4	944	33190.4	0	0	0	0	0
881	FCO0320	103_19	426084.43	4795278.22	404619.49	586334.91	77	1	76	103_19	886	103	10	3	19	H	404619.49	586334.91	413.32	0	0	413.32	413.32	0	413.32	0	413.32	0	0	0	0	0	413.32	0	413.32	26338.4	0	0	26338.4	26338.4	0	26338.4	0	26338.4	0	0	0	0	0
882	FCO0440	103_20	424657.94	4785195.48	398926.45	553406.26	78	1	77	103_20	887	103	10	3	20	H	398926.45	553406.26	413.29	0	0	724.11	413.29	2.45	410.84	310.82	721.65	0	0	0	0	2.45	410.84	310.82	721.65	24244	0	0	27184	24244	20	24224	2940	27164	0	0	0	0	20
883	FCO0250	103_21	438482.94	4846771.18	450452.34	753982.53	79	1	78	103_21	888	103	10	3	21	H	450452.34	753982.53	391.96	0	0	626.28	375.54	0.27	391.69	250.74	642.43	0	0	0	0	0.27	375.26	250.74	626.01	25113.6	0	0	27996	24556	0	25113.6	3440	28553.6	0	0	0	0	0
884	FCO0320	103_24	428283.68	4797472.62	412053.68	593311.56	80	1	79	103_24	889	103	10	3	24	H	412053.68	593311.56	224.03	0	0	261.75	224.03	0.27	223.76	37.71	261.48	0	0	0	0	0.27	223.76	37.71	261.48	12553	0	0	12995.4	12553	5	12548	442.4	12990.4	0	0	0	0	5
885	FCO0320	103_27	425907.57	4796056.75	404117.63	588906.29	81	1	80	103_27	890	103	10	3	27	H	404117.63	588906.29	546.58	0	0	575.44	533.23	0	546.58	42.2	588.78	0	0	0	0	0	533.23	42.2	575.44	30520	376	376	30445.6	30144	0	30520	301.6	30821.6	0	376	0	376	0
886	FCO0250	103_28	420022.48	4772164.98	382409.65	511130.8	82	1	81	103_28	891	103	10	3	28	H	382409.65	511130.8	366.15	0	0	345.45	345.45	15.54	350.61	0	350.61	0	0	0	0	13.36	332.09	0	332.09	15385.2	0	0	14731.6	14731.6	150	15235.2	0	15235.2	20	0	0	0	130
887	FCO0320	103_29	426678.64	4795393.5	406580.11	586653.29	83	1	82	103_29	892	103	10	3	29	H	406580.11	586653.29	709.79	0	0	726.69	699.7	10.09	699.7	26.99	726.69	0	0	0	0	0	699.7	26.99	726.69	47283	95	95	48076.8	47188	95	47188	888.8	48076.8	95	0	0	0	0
888	FCO0320	103_30	426638.65	4795293.79	406438.91	586330.28	84	1	83	103_30	893	103	10	3	30	H	406438.91	586330.28	485.54	0	0	538.08	485.54	0	485.54	52.54	538.08	0	0	0	0	0	485.54	52.54	538.08	30191.2	0	0	30834.4	30191.2	0	30191.2	643.2	30834.4	0	0	0	0	0
890	FCO0250	103_A05	444256.04	4823223.33	467027.53	676170.41	86	1	85	103_A05	895	103	10	3	0	H	467027.53	676170.41	316.79	0	0	316.79	316.79	0	316.79	0	316.79	0	0	0	0	0	316.79	0	316.79	19984.8	0	0	19984.8	19984.8	0	19984.8	0	19984.8	0	0	0	0	0
891	FCO0250	103_A12	439745.77	4843585.57	454275.06	743407.9	87	1	86	103_A12	896	103	10	3	0	H	454275.06	743407.9	583.75	0	0	565.16	548.06	16.09	567.66	17.11	584.76	0	0	0	0	0	548.06	17.11	565.16	27883.6	0	0	27043.2	26922.4	290	27593.6	120.8	27714.4	290	0	0	0	0
892	FCO0160	103_A13	428309.29	4772781.82	409654.34	512319.69	88	1	87	103_A13	897	103	10	3	0	H	409654.34	512319.69	171.43	0	0	247.08	169.76	0	171.43	83.72	255.15	0	0	0	0	0	169.76	77.33	247.08	10918.4	0	0	11997.6	10901.6	0	10918.4	1153.6	12072	0	0	0	0	0
893	FCO0220	103_A15	437244.81	4758656.03	437544.28	465082.65	89	1	88	103_A15	898	103	10	3	0	H	437544.28	465082.65	155.8	0	0	275.88	155.8	0	155.8	120.09	275.88	0	0	0	0	0	155.8	120.09	275.88	5957.6	0	0	9553.6	5957.6	0	5957.6	3596	9553.6	0	0	0	0	0
894	FCO0250	103_A20	436384.19	4854142.95	444307.29	778370.4	90	1	89	103_A20	899	103	10	3	0	H	444307.29	778370.4	690.51	0	0	817.01	661.93	9.54	680.96	155.09	836.05	0	0	0	0	0	661.93	155.09	817.01	41964.8	0	0	43610.4	41205.6	140	41824.8	2404.8	44229.6	140	0	0	0	0
[truncated: 176 more columns]
