# Supplementary material for: Analysis of area level and unit level models for small area estimation in forest inventories assisted with LiDAR auxiliary information
Source: PLoS One. 2017 Dec 7;12(12):e0189401. doi: 10.1371/journal.pone.0189401 (PMC5720784; doi:10.1371/journal.pone.0189401)
Supplement: S2 File — (TXT) [file pone.0189401.s004.txt]

zone	all_1st_cover_above_mean_75FEET_BLM_zmean	all_1st_cover_above6p5616_75FEET_BLM_zmean	all_cover_above_mean_75FEET_BLM_zmean	all_cover_above6p5616_75FEET_BLM_zmean	BLM_BIA_Forested_IDs_zmean	BLM_Forested_FOI_OI_KEY_zmean	BLM_Forested_Mask_zmean	elev_AAD_3p2808plus_75FEET_BLM_zmean	elev_ave_3p2808plus_75FEET_BLM_zmean	elev_ave_squared_zmean	elev_CV_3p2808plus_75FEET_BLM_zmean	elev_IQ_3p2808plus_75FEET_BLM_zmean	elev_max_3p2808plus_75FEET_BLM_zmean	elev_min_3p2808plus_75FEET_BLM_zmean	elev_P01_3p2808plus_75FEET_BLM_zmean	elev_P05_3p2808plus_75FEET_BLM_zmean	elev_P10_3p2808plus_75FEET_BLM_zmean	elev_P20_3p2808plus_75FEET_BLM_zmean	elev_P25_3p2808plus_75FEET_BLM_zmean	elev_P30_3p2808plus_75FEET_BLM_zmean	elev_P40_3p2808plus_75FEET_BLM_zmean	elev_P50_3p2808plus_75FEET_BLM_zmean	elev_P60_3p2808plus_75FEET_BLM_zmean	elev_P70_3p2808plus_75FEET_BLM_zmean	elev_P75_3p2808plus_75FEET_BLM_zmean	elev_P80_3p2808plus_75FEET_BLM_zmean	elev_P90_3p2808plus_75FEET_BLM_zmean	elev_P95_3p2808plus_75FEET_BLM_zmean	elev_P99_3p2808plus_75FEET_BLM_zmean	elev_stddev_3p2808plus_75FEET_BLM_zmean	First_cover_above_mean_75FEET_BLM_zmean	First_cover_above6p5616_75FEET_BLM_zmean	hucs12_usgs_FID_BLM_zmean	Int_BLM_Forested_FOI_OI_KEY_zmean	all_1st_cover_above_mean_75FEET_BLM_zvar	all_1st_cover_above6p5616_75FEET_BLM_zvar	all_cover_above_mean_75FEET_BLM_zvar	all_cover_above6p5616_75FEET_BLM_zvar	BLM_BIA_Forested_IDs_zvar	BLM_Forested_FOI_OI_KEY_zvar	BLM_Forested_Mask_zvar	elev_AAD_3p2808plus_75FEET_BLM_zvar	elev_ave_3p2808plus_75FEET_BLM_zvar	elev_ave_squared_zvar	elev_CV_3p2808plus_75FEET_BLM_zvar	elev_IQ_3p2808plus_75FEET_BLM_zvar	elev_max_3p2808plus_75FEET_BLM_zvar	elev_min_3p2808plus_75FEET_BLM_zvar	elev_P01_3p2808plus_75FEET_BLM_zvar
0	75.1536301529263	120.807748485664	52.8239613331363	85.57078816337	364.639819587629	257216.055022393	1	18.0276367138077	70.2942473508575	5485.6222286202	0.357505502375897	26.6485587896175	113.936895274079	3.39677927025754	7.36970978765555	21.8265441142819	35.8381972233607	53.9416026626728	59.4059600560084	63.6993967124612	70.233431314095	75.2809755968422	79.6814745541803	83.8877864991406	86.0545169009052	88.4406436308789	94.4392956912479	99.1322273405713	106.58886652243	23.4269892643143	68.7673236425306	92.3233343424587	1412.77991042866	257216.055022393	-5572.9144950099	755.822450073832	139.604210716825	277.076856769966	63040.467563885	142526675.121735	0	48.617454116921	544.341017996663	9784651.09636847	0.0208708230166791	191.330336459626	990.858639579408	0.308015050726828	43.4082821055514
1	30.1507392012224	50.8831090090677	23.765704991741	40.0366730761018	521.866235372467	260986.049786223	1	25.0558042624444	55.0287229799148	3902.99356576536	0.639084379835112	43.7957252023282	118.333949957687	3.3056137674831	4.4727309073318	10.0851664543933	16.792698392145	27.9961875301847	32.9164959682967	37.4895005537826	46.3045315323052	54.6682177310177	63.1069662190616	71.9238193755025	76.7122214339295	81.8945222861863	93.3249604730765	100.73195774545	110.930626856471	30.1506972916336	26.116228394749	40.8347761583781	1593.25814726841	260986.049786223	-878.916335178904	1441.18961968319	222.855959708069	683.800282843798	70390.7860267276	83980374.0858841	0	202.803309890773	874.833212965157	13359124.6305217	0.109155096663258	1052.29642316734	2120.52710936321	0.824989724811045	16.256253459824
2	46.0669122963309	85.5695183357202	40.034755002324	74.4332339863267	525.094515974249	237280.399690325	1	10.036811492292	26.0813089921897	907.105213075945	0.470822266576608	17.1806159689391	62.1800821189429	3.35118027252629	4.74439318920473	7.84787590291588	10.7235181174209	15.180795578962	17.0560346428695	18.7996195977639	22.0703320139865	25.2397203771787	28.5226484136847	32.1774247841451	34.2366504730161	36.5531894401846	42.55405982508	47.1934175198195	54.5455490444788	12.3842042596278	44.4125218577684	78.6827495057863	1512.88516058139	31207.5221417512	-2076.09349622151	648.95229697058	126.452259933163	423.548730065206	75389.280832415	2998316834.48064	0	80.001362635962	226.870534329869	2210101.48451221	0.037007239985893	288.484778368753	1564.34364906525	0.581920255423432	8.50675425967843
3	57.1733728465309	104.758408235326	47.7264087040185	87.4373128109952	522.636625658306	235073.297155748	1	11.1525457627646	39.768680765538	1829.81574263171	0.379438795888044	18.8173554596903	76.3704141997873	3.5926003761618	8.76627828547335	16.4104921087533	21.5290761023996	28.0478159642726	30.5294627400723	32.7349712919616	36.6446602007711	40.1995227274324	43.6816902486626	47.3406080375622	49.3468183789271	51.5497272193712	57.2027576493521	61.5640372408103	68.6282660638806	13.9366116750455	55.0912301747018	91.3941639889587	1472.9154138225	11667.2054787992	-3211.62118980191	416.04130377334	88.4310425950475	222.92728795246	75497.4461133937	3415893478.66401	0	43.2881589696874	248.267772800438	2275706.57156311	0.0257667954013972	154.529307024858	954.578278932925	3.81602061987872	66.1540803479387
4	64.6762250826778	115.891495838123	50.9787829851385	91.4102643868238	503.739634257614	227299.730730289	1	14.2510451231141	58.6434850927487	3692.97446885651	0.32950071735808	23.4323890490156	100.833679329074	3.60671683837125	11.8529500804729	25.7064299986157	34.3579212301307	44.3155381075603	47.8261850822678	50.8458054630923	55.9883780182691	60.4660486406534	64.686674750108	68.9695357200276	71.2585739763291	73.7460283814253	79.9948886060117	84.7827763909644	92.5650856299899	18.0970175294513	60.9964535438571	95.7453590878745	1486.172967941	4832.61108365284	-4118.33786586252	231.307442928583	51.0341904186221	93.8142508069814	77824.1697357326	9639248659.90038	0	31.6018264842588	253.916125033069	3665885.50084134	0.0163321257746928	121.251119340995	615.171874282682	3.48571583034751	126.53581827556
5	66.0201299475313	115.310127322092	51.2261375190735	89.6156533550929	527.127260101558	251996.485140527	1	15.9636429806723	68.724616131627	4972.78010689049	0.319920511335383	25.4410795522328	113.734891248684	3.44332818570963	11.2004467499202	29.400449135394	41.0634224994081	53.4042340482606	57.4999953404564	60.9323403799944	66.6348973441006	71.5010137741285	76.011139417131	80.5376882914058	82.9410750120361	85.5429808480925	92.0619499778805	97.0656236543745	105.193184521619	20.6374900266704	61.7879244258205	94.7801051853216	1629.29629163775	1378.95183466343	-4292.63742834139	243.751451541215	53.6836181714398	116.648592477568	85754.939943923	17747710388.6632	0	24.2672628459686	249.707244451002	4533733.18254445	0.0143482962965566	101.700178242916	369.146090245704	1.26667472031908	126.583417884626
6	69.3267232387226	117.56843418674	49.8268413303365	84.6847466421249	557.143118589034	224318.82253864	1	19.7896832854012	80.9267110506529	6933.20796797663	0.336796064771817	30.580100449867	132.178403551772	3.35913710671401	9.51864179267985	29.2957407963727	45.0191020623126	62.5782565508046	68.0227874910164	72.4083517381225	79.4224414837356	85.2428035596202	90.5545700074561	95.827678689074	98.60288796761	101.589264729937	108.995423698594	114.607118027587	123.577601496869	25.8022333629191	62.5644308980702	91.0934484314745	1699.72393669999	5429.09428603047	-4736.86783177971	503.33272547715	80.4383867530328	211.408996368682	73916.8344060076	4139327897.48726	0	42.8498832387004	384.07540650076	9542957.82226899	0.0152547276119596	178.418461560631	509.58767740025	0.771822612222271	110.132501130918
7	69.9327498787211	118.519730119381	48.3756562603364	82.3627243436505	575.164416614856	217722.852507287	1	22.6794679683965	81.977774134971	7308.93246900114	0.375994097640369	35.3573256133232	139.636438564273	3.39982377114042	8.02264466498212	23.9503979289644	39.601267701179	60.3030622714478	66.7894469104176	71.9684537967802	80.1034399168582	86.8036489283917	92.8999789591686	98.9593408227032	102.146772626163	105.586735680007	114.088659609405	120.458641873261	130.460072594512	29.1290792221623	60.7825687659428	88.5740347314759	1760.10742346448	50028.2212538656	-4820.65675572105	770.404014887947	101.530479075675	257.181036538206	85587.2278003473	6280175735.66766	0	64.7823237550344	588.577016876819	14891510.9368473	0.017639601229373	271.659244436737	899.845756210667	0.992924460726206	63.9557844271716
8	76.8240600329776	128.551341819872	51.2701992825926	85.990603661468	552.135134462461	224196.356377618	1	23.345740292376	86.6671701374885	7947.471718033	0.364156692444367	36.1252463022429	145.834438750824	3.39943379519199	8.56233550605618	25.2757768260359	42.539903545033	64.6595546046135	71.411366612635	76.7446970380193	85.1371577749014	91.9973992450153	98.2081016444373	104.33152722597	107.536612844966	110.991399264534	119.527867202451	125.999517205472	136.271077744728	30.0809738329743	65.8539961377965	91.8570582075708	1722.54615700474	44178.873878582	-5825.11213991756	716.928546952484	89.7346632611775	191.579019148883	85043.5755139549	5607530426.77845	0	44.367232859209	436.273338392622	11894647.3330643	0.0139063840645575	203.504287161677	638.059601705056	0.770695396175414	74.1677854950145
9	72.7625259504495	125.247557194064	50.397625482555	87.0169252284008	510.143125646086	286149.741606114	1	25.3227301348618	87.081734103163	8500.43410163229	0.393667301506577	40.634081927988	151.738637081396	3.39374017470166	8.65367239678881	24.4869499677146	40.503317262796	62.039328174745	69.1056998817423	74.8436706636154	84.1133282473309	91.8626831633551	98.9764164069621	106.047019818856	109.739781697302	113.720911796963	123.468278358407	130.712844705199	141.849801606147	32.0925555973685	62.5268162892848	92.3103680651055	1469.37258832373	177120.618673265	-5221.62265673939	696.987197365092	81.5676943695785	155.228153109858	64799.5218199707	19328193877.4523	0	88.4101238147881	917.205687218298	25713674.110618	0.0181284273354943	380.092725963023	1585.00995410631	0.716910847780586	66.1245866870311
10	71.2340800388009	128.194249777103	48.7435014623178	88.1477081497585	524.010772203033	202940.612365466	1	24.8168952661973	77.6273186003208	6803.03553758444	0.422671484463283	41.49414785108	145.285291052333	3.39282457994199	7.78317044514275	21.1905156632952	34.0904450055925	51.8575602018448	58.1583552475728	63.5081699915896	72.5843163769436	80.5548014499397	88.0324162734576	95.6126017617912	99.6525032127021	104.038752998601	114.880487903346	122.896759396856	135.054013878595	30.9119219546235	60.824111889401	93.9117177223066	1272.41781703322	202940.612365466	-5003.06007893549	643.138540834741	77.0285765035655	109.656683592698	49093.2112884442	15815580345.987	0	87.7085981725529	777.034944508729	19732024.3261543	0.0191998331776681	379.110190504374	1579.98595081078	0.163039392575923	36.5565200491114
11	69.9596428161754	122.590072825356	50.1842888191134	88.0051390225965	566.623496555576	235593.302251163	1	27.4393733152789	94.9467513952921	9950.79101046613	0.388812342286803	44.7574566284535	165.502209376065	3.42197749287805	9.47779470613169	28.4335465667813	45.8681571395785	67.5377556482093	74.8188708018103	80.9039663873539	90.9725825907862	99.5611844804986	107.494505535764	115.407100740122	119.57632685082	124.052336823894	135.008390487529	143.095052560851	155.271056725365	34.6408787541057	61.3149416064018	93.4796002695483	1810.65882790698	100140.454176744	-4824.39198015067	353.573794573329	67.7830104456775	99.9389966725375	48871.57528109	8020017770.78629	0	93.7475925745271	935.905409946739	33168444.3610826	0.0195572341249693	416.339658118444	1574.52491583298	1.77824089248178	71.2320934738282
12	69.8318049869613	126.602353473326	47.8985411333482	87.1450300183279	465.377073143307	173275.012998655	1	27.3048414970289	79.6209390245976	7049.09048243905	0.446488009850068	46.5640512263625	153.068368545085	3.38691064010068	7.48737188133088	19.8259310757483	32.0105933862275	50.3067166381276	57.2946169434081	63.3259126004591	73.661089997049	82.5199294523614	90.847303144764	99.3415453498645	103.8586681603	108.735812342685	120.796580394252	129.761897849427	142.877493834186	33.6651659576762	59.2021181398392	92.8185443360674	1308.54347826087	173275.012998655	-4806.64918275003	629.257753213942	84.1094612021898	122.289664659618	57159.713834285	17177234874.9199	0	100.711463640515	709.596551280366	19359451.9086713	0.0218823938346824	475.541407739832	1423.67405573143	0.169524497250885	30.5501149524108
13	81.0282657584032	143.703181886636	50.8994892951082	90.6477439335471	559.782954853886	240587.20433823	1	34.3555849685373	95.8655371782239	10025.4502962521	0.458936529381376	59.1657092853517	180.935112979134	3.37035316036584	7.72109871981094	20.71351923136	34.3879106565183	58.0849563136047	67.7035458408654	75.933028325968	89.5160176726997	100.885956168097	111.27359561735	121.525015571112	126.869255003523	132.545739973063	146.205062414874	156.003491498548	170.164242647536	41.9692884583714	62.9391400614871	94.934082229577	1133.92155727621	75012.2417143064	-6484.55158605601	646.645021586799	84.6892103437067	85.8144288926433	82829.5858779241	3827149334.19081	0	132.662977671569	835.249077782672	30666225.419589	0.0207112388447463	702.230991536109	1412.16015097102	0.265700572997684	44.8443666141328
14	82.0747152241734	145.79076126387	51.2194358959586	91.345414887267	424.306256051867	241602.54889955	1	34.6558328280419	96.6780833138995	10113.58930465	0.457312410017828	59.6448187995819	181.506965876519	3.32836569291638	7.84091450839806	20.7686400579128	34.5326269909249	58.6164158106334	68.3563355363569	76.6311812969856	90.3202530327948	101.829465538606	112.332819151757	122.651861772199	128.001154578214	133.67297501982	147.331477919336	157.074457240938	171.062734465966	42.2930241567752	63.3686816169021	95.5126120345047	1899.42839708791	76552.2090434709	-6654.18416390499	572.832933247839	83.177159555963	72.1010692933996	71331.5788170063	3347628140.63291	0	122.798922098881	766.93751140066	27384102.7755215	0.0188990393844306	664.027816505438	1260.47843376	0.846474951399944	47.188317636101
15	79.183876521767	142.211898920897	50.1469160087143	90.4697936656897	579.555163762121	236634.653243014	1	35.9412178063534	93.9500680070727	9748.83344483592	0.488099312505714	62.762524633238	183.043388132649	3.34182468782577	7.07763721258845	18.1740816155452	30.4897708478934	53.846498510644	63.5837099335726	71.990909279355	86.1827003764188	98.3088629208087	109.49165838282	120.577483702005	126.346234404833	132.490416477181	147.224123695173	157.630497365527	172.362200648851	43.613403522611	61.1877574364196	94.6933618424001	1933.0649280271	95503.0259102456	-6190.90242449268	610.680162571392	88.4465376383082	79.7496998362221	95496.0664456689	3728681320.14232	0	151.818989523264	922.21816630234	32753228.1418325	0.0234038698893755	805.819706811819	1616.81823881647	0.231876779576973	32.1466983882253
16	78.4654967702132	142.695096492104	49.7853230355154	90.9625419293392	404.519346930523	250792.484339847	1	35.6905548494371	95.8202969231106	10165.6953329231	0.473783381893131	62.6119532587796	185.047428810891	3.32302810566486	8.06998294216073	21.035104838029	34.0050187959699	56.1186463790072	65.4172176970124	73.6127801025761	87.704280881039	99.8338694024723	111.069206625275	122.230785118129	128.029170844742	134.179284868679	148.937677422983	159.384043869866	174.108440018462	43.2475565805146	60.5969319927454	95.0675693853351	1492.25003159837	90154.5403827195	-6078.36868662613	614.654645565897	84.5457894399615	75.7289291292545	66003.5746692932	2216066783.95556	0	165.012232939792	984.166030490062	37030983.5812124	0.0219189474060952	867.810255384935	1740.92323053175	1.45266368851749	49.2752454697439
17	78.6639563714902	145.76027084978	49.0423579536242	91.2061346905447	625.445732555585	258371.336099585	1	35.1438277562973	95.7309171836551	10104.243774703	0.465619318919929	61.5764091590948	187.840641842768	3.38148722005001	8.23158974276539	22.3785494110833	35.8731525945407	56.9960890353875	65.6287673536033	73.3388145228086	86.7265025679589	98.5455316418463	109.78651752664	121.162557529536	127.205176340175	133.686715193705	149.389741269885	160.647820537615	176.484805808231	42.7540117133586	59.9787101380209	95.5345657890414	1488.92555528435	54875.4962655602	-6109.35407564423	584.556318003139	71.6745054470825	69.2397254547232	58797.3678419041	501932058.694023	0	154.65991148778	939.835269879211	35505992.62167	0.0193321642357682	771.203081742008	1877.72771269823	0.39257100403398	50.7935400657696
18	67.279880639185	127.875664742704	46.2121368454311	88.1407864192683	591.337484067065	255136.08541728	1	28.9606988148981	77.1325354389528	6633.73274504832	0.47809069343346	50.2810234769111	158.365221147574	3.35504885705134	6.85063588636768	17.4649661332004	28.4835978765236	45.5144441399467	52.2478284896139	58.2750696828228	68.7674801996599	78.253945598722	87.5529549268925	97.273237792583	102.528851793223	108.276187012356	122.582767135479	133.057093013136	147.566693265473	35.4546833576566	56.098165426042	93.8285022270589	1097.46464646465	255136.08541728	-4459.3024581838	493.896435553845	68.6214093253861	91.0322307725683	77064.8999293893	1089483706.98132	0	126.023205495552	684.304721807	18802359.6885477	0.0218391863407359	596.475410566589	1581.18239615966	0.0773563364281973	23.8512088310499
19	75.3923112166506	142.034083116043	48.6386995398562	91.6448539839536	487.848772763262	250705.502868447	1	33.0255202948516	93.6685531752989	9543.56789612094	0.452966409508953	57.5081846458858	182.595475689806	3.54297179109854	10.3054144260791	25.3515580803657	38.3827005377391	57.732676198999	65.5180807352302	72.3972549631853	84.4952546531911	95.4032196866534	106.016068984917	117.088973995439	123.026265092278	129.42555876863	145.068842844864	156.177373843471	171.498568790108	40.3906367707087	59.6631692668451	95.6266849380101	1853.20059347181	250705.502868447	-5608.60827937165	457.748130417622	68.7676326968499	70.7014666875912	56034.9260614393	1508483685.34634	0	134.969088901739	769.770042167136	27955138.6119761	0.0212720287538203	672.771605999918	1578.06855831284	1.92696759660472	108.334525043614
20	66.7017243681649	125.775436663052	46.8001695644607	88.6308497845213	398.516644620811	246609.218656963	1	29.7624894501369	79.8108506575481	7104.11960941962	0.46908353731465	52.3938843114779	159.331569687405	3.37722162199278	7.43324793606244	18.9515410637117	29.9170596886922	46.9680126319319	53.9842667633018	60.3438303481916	71.5182438387026	81.5859220588677	91.2654683765286	101.158242899918	106.378150756231	112.001279627978	125.648431547343	135.395453225398	149.135525595854	36.1607073032418	56.1190354949335	94.2749148673898	1151.58396736134	246609.218656963	-4382.41830931848	438.149124955004	71.5367726793265	90.4498007620286	68641.755454879	4145396753.15221	0	141.451406844811	734.347726738169	23578931.76047	0.0205671990879772	683.408747916149	1586.24357817867	0.0804293842070312	24.4721540794386
21	67.2764711526107	126.547933948661	48.3864756768282	91.2883838863797	489.004202819957	444162.388150759	1	33.4604079815157	89.956136069303	8818.69686333797	0.477130843407258	58.0458669731002	181.073440919471	3.42498417955029	8.34811089984636	21.8196032480731	34.3427228552013	53.4008389109515	61.264929807755	68.1951596345146	80.3921629124505	91.4141175666755	102.16785828307	113.299408182405	119.310797034401	125.866960386133	142.124634127296	153.639073982932	169.39052057318	40.9398703997926	56.9084190353913	94.995990896044	1808.5748373102	444162.388150759	-4458.84709959545	295.080618652288	74.9110931665818	60.8654425494897	68550.6305409046	72610180876.9476	0	160.650259101917	726.590446819017	23973738.1697133	0.0269071291253692	832.865796776206	1677.35476022051	0.371640279712311	50.2925439309872
22	76.2703463172042	147.190522965857	47.1185425232924	91.1044341461977	517.08378366694	239841.294768699	1	36.2557367379099	95.8100352034134	10037.6252311052	0.479283071735973	63.8176670283195	195.979428239328	3.41734407471643	9.02838788475307	23.3322129490188	36.3969673875962	56.0535337910578	64.0223118530019	71.2411163383369	84.2735325949047	96.3872138589685	108.411734296438	121.023634644251	127.839979015096	135.233539246956	153.323764230821	166.227300601102	183.823082300517	44.1382407326591	57.8900714817317	95.2650844259846	1073.17855598789	34896.6576307825	-5740.89538102905	518.373784318665	64.4848613792019	68.9174285934369	65380.931979908	411533917.085312	0	172.960694514197	858.062385425861	33213137.114016	0.021733262898995	864.19972339569	2060.7714405846	0.772982886070173	68.2709658099014
23	79.3729416364199	150.477668293468	48.5434493866119	92.0952895123523	434.096903096903	192113.172327672	1	36.4849661446952	92.4193037754291	9254.29919548675	0.500707392628257	65.0590188427048	192.535666013217	3.00450054874302	7.09931288963601	19.4191501654566	31.8711938550445	51.6062565517354	59.8873877153768	67.4500721064838	81.1193308588508	93.6074519174082	105.707883410401	118.304717749387	124.946408259881	132.22333848917	149.818694846375	162.580420275906	180.108109440837	44.2319070842716	60.0112175717578	95.8988129599587	896.1998001998	192113.172327672	-6220.6909223821	388.384538061568	52.3424827090935	53.0012513287966	3077.47112927033	2404474614.80597	0	121.063048027634	712.971485151702	26586087.3033516	0.0212389576757198	628.647383189592	1563.60375678876	1.64778664692785	30.7104518296219
24	68.7001958412831	131.524192323365	45.9089049151212	88.1663346093034	519.082410357558	117278.183463315	1	33.7705319577954	87.1293761789346	8441.52705595877	0.49690985075039	59.9908531521178	178.85420673336	3.39726636890616	7.83778894021917	20.2351107290881	31.9446805216501	49.7865337785973	57.1753442789122	63.9775694607756	76.387974765347	87.895310212402	99.1803254048818	110.906676823402	117.166197678156	123.92010539115	140.22405081897	151.813886942319	167.772242674374	40.9266420474777	54.7186575746167	92.4856002727934	1469.97741096893	34751.0357638626	-4651.01671278936	681.286926519217	76.9075788078158	111.766918781534	55091.8499070613	9911654245.03933	0	139.07679352489	849.998862628471	29729944.5166164	0.0247692630712606	709.592604289885	1759.82589688632	0.392331130219727	40.9524554104152
25	71.6028994163724	136.057005761411	47.9650924952738	91.1735445727783	477.000844128997	244784.312797188	1	35.3289375630863	91.5038598676625	9273.70440056689	0.496569492098581	61.9818388494582	190.454793071313	3.21768471130387	7.91804866429558	20.8693514132252	33.2673286790517	52.5538972817681	60.4953273156739	67.6678508378334	80.4735166665749	92.2316436055329	103.777037012668	115.901175216149	122.477166466	129.664912836547	147.523626613039	160.301846992911	177.771261215999	43.088600328251	57.1698487043036	94.5674202709653	860.145717042244	47560.3919440425	-5055.37230541476	540.492821668839	67.6031671933506	67.5272489120835	78236.2897767131	269128845.405632	0	163.846045682282	900.74802988607	32264590.1322824	0.0265897791132891	816.704816709651	2189.5154187539	1.41243575415902	60.6129026275841
26	71.5714333830377	141.449491732468	45.6918789311029	90.3842484145568	738.367108339829	248461.907109497	1	36.6149935806175	89.0074797436309	8874.94522216586	0.507072963002251	65.4178906127957	191.051835463464	3.48214483508559	8.46180379192756	21.8274364992938	33.1362884876081	49.0426148671094	55.7500231603173	62.1199624015682	74.6222244563595	87.1042381091383	100.05300086449	113.818321980524	121.167915367746	129.077319334997	148.133968703414	161.310554352707	178.783932277064	44.1055137525894	54.4173333779727	93.8905796662599	1714.3559937727	248461.907109497	-5050.89864311957	850.391369749788	101.898821608945	164.506379160297	28957.0226749586	129588519.932213	0	302.800816436522	952.613771852994	36123529.4681988	0.028590664146073	1504.227812757	3446.122979449	1.38509292843119	76.3892749347943
27	79.0749929217529	152.67474189209	47.6328648138428	92.2252417492676	764.56896	245420.6144	1	41.9935677308655	111.680042415161	13455.7902209457	0.466842527861595	74.6782677310181	222.733212106934	3.4465263974762	10.3812963468933	28.1582251470947	43.540855980072	65.7339517300415	74.6824598039246	82.9857211727905	98.2535628080749	112.604564368896	126.788312923584	141.484725697937	149.360727488403	157.779542059326	177.782311209717	191.520318433838	210.085453754883	50.8381459078979	58.0856697250366	96.1024909539795	1855.9376	245420.6144	-6173.77951265352	403.049798465618	64.9303798319002	46.7898918898918	16652.7796445185	250015261.067642	0	231.71010950502	983.358347093468	52709852.6187	0.0191946969849521	1206.29297794049	2125.77147922204	0.848174932185652	89.7247489947343
28	73.2150362701416	139.106906221662	47.0402756413051	89.5153718937465	722.403428571429	234119.213714286	1	31.1970448221479	88.006808543614	8836.04949037746	0.450920114568302	54.0334467195783	176.080827157157	3.38148239598955	8.46134033611843	22.7972486065456	36.0869390536717	54.4072140017918	61.4389945193699	67.7102107979911	78.8667948150635	89.1031147232056	99.2371678357806	109.763665382385	115.472440841675	121.666943239485	137.249823181152	148.781227534703	164.729017551967	38.3374271948678	57.5158660616193	94.7947531542097	1261.46742857143	234119.213714286	-5287.22649976801	455.52913772417	45.3035892937246	54.9415207444072	72817.6121025307	2819980519.37489	0	178.669675873845	1090.85114034513	43516454.9683845	0.0158230946206903	795.81805548458	2933.94302112494	0.373599829517621	76.7726722874425
29	73.5485417618131	141.983051024137	47.4726786936103	91.8064837059683	593.206904595288	240525.33504433	1	35.6696130063453	94.0669285916192	9747.40597800446	0.480066425369977	63.3088897759815	192.980284722453	3.37488147373017	10.383032732392	25.1955492422984	37.326214762986	54.8856412579696	62.2503074231934	69.2136081538197	82.0292051583459	94.0670196474906	106.179203696413	118.821751374704	125.559197300792	132.760458729059	150.45640761464	162.979742044831	180.465657129613	43.2988928904113	56.7496883599935	95.3925807857647	1007.04246383574	240525.33504433	-5335.83945352735	509.199658119825	79.310076361714	76.5550176096531	119054.440278895	54029167.9283447	0	256.26749287412	898.818923343677	36317532.9605446	0.031821007454838	1293.52568952776	2434.34280677786	1.76984621132635	141.512638485171
30	80.5310503525368	151.410369272159	48.9406159254639	92.4543120036129	516.422649435067	250385.899595378	1	43.229201620855	111.359737642135	13769.0000961608	0.489945993637266	77.4468246880685	220.35750258035	3.41855251826731	9.61593545746059	25.2652830073233	39.5073133282983	62.9232678349553	73.0397404354244	82.3572461549383	99.0665059222891	114.176100252656	128.53013388794	142.929391433967	150.486564731443	158.481371795064	177.335123318567	190.32434388531	207.953504937907	52.0297833343865	58.6898853332521	95.7560233477962	1644.42710664255	14226.7220212733	-6404.71902053027	578.635335992094	80.4078749391724	57.622643382907	71639.071532259	149698816.711601	0	248.62049771436	1368.00892843557	72808008.3609764	0.0240597994152123	1296.28884874205	2470.93508612043	0.631016164270426	87.8218434440132
31	62.1607691126933	118.829827424492	44.8008169651825	85.850936427886	712	233716.514975042	1	43.354111765268	85.8102031476089	8826.89071179413	0.660431531051828	79.3860990755173	208.237989819189	3.31385216697084	4.83841256571689	10.6769669046021	18.7589915873802	35.5322572217011	44.0046372584218	52.4194217961957	68.5334970018828	83.804529653016	98.9677793519469	114.888081614071	123.390738710191	132.633923897132	155.993892159518	171.9629539531	192.944157205287	51.9936848920514	50.1551218921452	87.6939067792972	203	233716.514975042	-3801.80044756887	609.124602424672	105.467109141894	171.072338312761	0	105666725.44445	0	320.900296520246	1463.49974756023	51017505.1679571	0.0521199348346719	1703.84791957955	3560.96489790882	0.00835067886981911	8.53213388140033
32	65.4499854062181	124.708777905676	47.6073738998189	90.8176148654779	968	230433.391198044	1	35.4943557718272	80.8292869483929	7516.50574489899	0.541381906982156	64.6715455509923	179.748491133338	3.34108459745468	6.34593472445798	14.6422894957013	23.6104449578777	40.5159927114006	48.0938429972362	55.2390311073266	68.4254301404603	80.4685655083225	92.8399665991077	105.943091154681	112.765392986661	119.824472492656	136.916807160692	148.772179396053	164.45473257312	42.5895955894862	55.1148312902101	93.3576848186316	701	230433.391198044	-4218.25060426794	308.344189534804	72.7550270642887	93.3756731430803	0	3001260.57556915	0	267.205298071942	983.132116313354	33136105.630034	0.0295759440402311	1315.91960206011	3316.04608358109	0.0246839602695399	29.1609455291975
33	70.9663111890066	140.931434209492	45.9756724765894	91.4094871296501	427.994908655286	243381.154237796	1	36.2656988630612	90.3891719924936	9081.08093155205	0.512805480917223	64.2686629132548	195.335959844941	3.44936663621055	8.99118259417936	21.9522501933928	33.361260619839	50.4392325217655	57.6565282889632	64.2913660916	76.6880992803434	88.793624402949	101.293538705501	114.575028788511	121.925191043843	129.979879790275	149.756481078114	163.615720089127	182.202161222277	44.0150351535778	54.6410231471026	94.3842397330228	1532.23450134771	243381.154237796	-4965.25101258591	671.523621092769	65.197493228598	84.9385635183298	55940.6154278069	265538553.460793	0	194.038236100519	910.878518063466	30558473.1447239	0.0310815650936692	944.345557035895	2423.80458257983	0.754028618951029	66.6928559551629
34	56.6460213059699	119.245803400629	41.3223623906891	87.0101760675964	490.772810218978	263434.215722121	1	26.9972832385975	56.9848400557063	3496.14766658116	0.570583546292411	47.9257622994278	143.225719368218	3.33023253960409	5.12816288462505	10.8404312578372	16.9039854645947	27.1216835021101	31.5983879370053	35.8666249916802	44.2177471630752	53.0641394751163	62.7203449357362	73.4401659407607	79.5241502896087	86.2703551513839	103.15846842255	115.45150265005	132.11585016268	32.650138908592	48.8570302286793	94.4291062921667	958	263434.215722121	-3152.12570849043	128.995144328324	44.3294284071383	29.766649653212	6803.434698672	6428693.86022949	0	114.105235326728	248.875670406731	3587581.375582	0.0163078458944373	571.362739405567	1208.7137810314	0.0153399259924143	2.18414391204537
35	85.0160202125318	151.912046738784	50.5031386914743	90.3683770679738	574	239772.572996342	1	38.5407505438976	105.573570616189	11974.7686031887	0.469903957132172	65.8947387778723	201.300934053554	3.37566627677509	6.44145753504947	19.4743941465326	36.7303693454687	64.4310744475557	74.4750026112028	83.226836968388	97.7121430003132	110.188587776561	122.1341296568	134.046935366601	140.369741443942	147.033025758069	163.179053240929	174.57394256059	190.297571017967	47.3165738456543	63.5752400478969	94.6991126669734	1311.5108081144	239772.572996342	-7142.70767256509	577.282458557725	81.8799849612774	86.6331404642551	0	209969038.559937	0	125.372888867177	828.989790537305	34102309.389885	0.0187415614549773	719.682584076214	1527.10283702834	1.26064519995677	33.1185885014679
36	73.0893659142739	142.906678117415	47.3057671473272	92.5781335431956	642.231267719725	249688.056792873	1	37.0713634820428	102.510895283315	11361.690668009	0.458203715154772	65.0219770788929	207.748390636842	3.53274097042447	11.6170599317715	28.828232353939	42.6581804577362	62.2243570435696	70.0545002122378	77.2155768576362	90.2082912881357	102.452322729495	114.77800803953	127.925520542204	135.07647629908	142.890019628533	162.084188636533	175.708892503666	194.400872481934	45.2438068326897	56.6323400789196	95.8630194195757	1534.929844098	10678.5107309172	-5268.96604383635	482.507015512139	56.1689752084967	54.3453038960506	98800.1073090855	148694901.385422	0	169.565734920381	853.20701622211	37279555.6431032	0.0197104478131428	836.579752000952	2064.50442157913	2.08122818509323	116.118974886175
37	70.808701087162	138.893558953441	46.4215550313603	91.6003818535727	534.470329259832	247999.520853876	1	38.496879243458	101.418573802028	11344.2511228359	0.483263446517231	67.9547746158169	210.799441423999	3.43535010785375	10.7505666865016	27.1313959716329	40.2682819258978	59.255532024372	67.1390242516896	74.4291977638474	87.9295042934116	100.813117463876	113.774881470806	127.558504212128	135.093798972903	143.332778114565	163.473889270628	177.679989801593	196.807524680964	46.8011327531868	54.7253122380194	94.5556644446	1572.40471177678	0	-4943.06344856389	670.488195792386	69.0425314131444	76.3226829621472	74663.7790838929	136840681.41642	0	212.562299059075	1058.52401079855	47900577.5985949	0.0258981181283203	1037.86439024589	2427.02922848781	0.782278754947971	104.640140935648
38	75.8860287738248	144.060344909289	47.6735619720148	90.3273780403036	965	264441.108251996	1	31.2116295616502	91.9447198222989	9092.23770203309	0.428695474510819	53.7419261598122	181.355856092397	3.46850958648993	9.7901743564758	26.4533701871704	40.3571114815117	58.5592326373258	65.5853271877861	71.8207150605683	82.7616526566466	92.8788124556656	102.886340678637	113.544925360523	119.327253361984	125.61082146923	141.605069980435	153.313026512843	169.425037614201	38.4964995498454	58.9335157534879	94.6132342483263	1618.92546583851	264441.108251996	-5682.80333428795	412.125368918474	48.2731456114238	60.6026564471413	0	7994700.4691925	0	135.568672733841	638.406198832048	23342260.4032627	0.0160790405321717	608.360922601824	2091.15432486549	1.09585281633854	90.8322662789347
39	72.8896040474717	150.425144521754	45.1845326049877	93.2854640172383	905	260790.86935867	1	32.0377161157386	96.4388307131951	10032.9297383426	0.409595249136667	54.9592066762566	194.523944120792	3.63543658415099	16.7883201415635	35.8447997802227	47.8257316738863	62.5502007115199	68.5178597239587	73.967344950044	84.1453550932243	94.227577064496	104.717839664631	116.78534922294	123.477059525152	130.959613156715	149.729403452749	163.334359212046	181.412267906932	39.3861727136897	55.7592335200366	97.4078833881297	421	260790.86935867	-5240.00477414973	426.226534850779	65.3662929499692	48.8206964596866	0	123754.042320251	0	189.780791661009	732.481669014353	28796163.1836576	0.0122662483853425	906.666605019604	2270.55947113047	4.27962249428378	237.126241595669
40	59.7134237056825	120.120527586455	43.5716766663129	87.6614270559171	220.445993031359	240880.616724739	1	38.9969013925213	103.67725030055	11472.6443563559	0.485260278505731	68.4159328181569	217.943583711099	3.56446272238622	13.1520638133591	30.4276634517032	43.0124312144954	61.4422615347008	69.0020755309261	75.8941459373315	88.5882762865738	101.139196316124	113.781306542586	128.986111750586	137.418007654595	146.986215451869	168.669042912925	184.205621260799	203.913980384322	47.5537965621682	49.5184358586833	89.7147800465494	1518	240880.616724739	-3505.97954694868	414.933739180922	68.5657238758533	147.645762373564	852.560672097512	9022.61268615723	0	185.367527695197	723.672126472902	29929469.6816817	0.0360956291793624	891.71339993777	1983.70789513421	1.95921205682549	165.506494180432
41	80.5588561320992	148.447660740511	48.4219219871019	89.3705545433264	951	262013	1	39.7451953672087	110.097356480336	13030.7007524534	0.467870061841521	69.1272311848378	213.327194292359	3.41212582612724	9.05276943430489	25.3843560486173	42.0885019839546	67.0511097996323	76.5723303119832	85.1512204364494	100.036453293184	113.050278270196	125.740515352767	138.735175711628	145.699563403188	153.455981764774	171.532050544833	183.829558007511	200.405411080568	48.6694524553087	58.5926219602671	93.3705812736794	2795	262013	-6409.17044518015	376.401542908301	58.936767958417	58.391059491888	0	0	0	151.185523098878	909.272848495308	43710327.1719452	0.0236113657040949	837.935406002175	1350.44383312085	0.605280546835615	83.3114379923348
42	39.5808999538422	81.5919494628906	31.3447998762131	64.7475252151489	730	237422.875	1	23.5908998250961	51.7045502662659	2756.37781571025	0.561062507331371	41.4441380500793	130.830377578735	3.31165006756783	4.7977249622345	10.3688123822212	16.3815748095512	24.4423251152039	28.5964375734329	32.3679747581482	41.207124710083	49.9121627807617	57.5094990730286	65.9782128334045	70.0405874252319	75.1731123924255	91.1305131912231	106.286224365234	122.800400733948	29.1107380390167	33.1913244724274	65.4279248714447	1851	237422.875	-1527.06674120222	615.681122039445	74.5537279198631	411.650345684512	0	112273166.359375	0	63.8213195519622	83.0172974734342	811990.328107709	0.00819193250847733	450.026126573287	135.672707392059	0.00136044683711845	5.27686049939024
43	59.5100708696386	105.857854794939	46.6281430144603	83.0295479013601	497.837545126354	242114.039711191	1	17.357494953307	54.1243981419918	3298.56731512761	0.423510469469353	29.3387241879956	101.63446261134	3.34657618629373	6.74214225555585	16.3341274149581	25.0523998866443	35.9486151671151	40.0394957056975	43.5873609587604	49.8533426450048	55.6159075416813	61.0164324454022	66.461663969157	69.3782206580097	72.545697504863	80.6237768042389	86.2273454425137	94.1680986149647	21.4875992678563	55.7525170598219	88.5223155107739	1768.36462093863	242114.039711191	-3481.93846403977	292.243216183004	95.8542126747916	154.202726742134	37680.2876878364	6126760.4352417	0	56.3931999153549	369.11684089477	4744811.31217484	0.0205176561199275	211.19498298117	1397.51735874875	0.110248386543489	34.7488207631864
44	72.1613615798659	119.242285737933	55.0682026078577	91.0477744577857	537.035521235521	241188.381498471	1	16.6825177272161	66.9732897937845	4721.02662087248	0.336998776376065	26.3191299070277	109.392061647654	3.38971146768022	8.50549144391255	25.3002927441845	37.8559932747018	51.164565880182	55.5754880216144	59.2923097121971	65.3974317093508	70.5457363890581	75.122146423439	79.595989690279	81.8946159060942	84.3431991087187	90.2311816944624	94.6993183943839	101.860744260502	21.5597530417486	67.620789249009	95.6227841479334	1811.33868501529	241188.381498471	-5135.10074348027	275.654062016261	89.7221843907623	98.0803358510329	70255.2558810989	68969593.3567505	0	58.8330131725354	235.605075070248	4443310.21829805	0.0190700866791206	282.900187696761	808.557740150274	0.386402688549106	57.3194765919119
45	71.7118293166803	122.67673872446	52.4653373783324	89.811775519133	500.304445442299	247640.862657092	1	19.5092584824648	69.0368271550328	5121.30764407093	0.378379802645938	31.2884552831924	121.769701925172	3.43176094751598	8.44850553804925	22.3834194344079	34.678618691447	49.6953803457092	54.8206746492608	59.1291355382604	66.2003322276864	72.1784445180071	77.7197898024931	83.2197584981764	86.1091300585112	89.2653655308153	97.364065411703	103.478848888801	113.002195811143	24.8056379744994	65.0805133486993	94.8415148035628	1526.04533213645	247640.862657092	-5070.874634628	309.854593863354	88.0313298518581	100.853090576834	62783.7384759722	264280485.617592	0	77.3023804138415	355.224140437061	8606201.80411298	0.0224908893346469	346.149757109515	1271.31388064364	0.733615316049468	79.1269693529654
46	78.4105565520981	129.058667151409	54.9316465278645	90.3699281669815	472.609903026741	247640.587457776	1	21.6825079031323	77.4096553621532	6312.72518588141	0.377979483152866	33.3076748443186	133.879757228621	3.39300503628089	7.91117703151157	22.1192195948516	36.886762744373	56.590502693853	62.9519677788943	68.0442031312574	75.9465317289145	82.2036179914263	87.7699469275579	93.3094508354141	96.2596443388882	99.4807424350603	107.74790241442	114.286512170669	124.629318191085	27.8883727957173	69.5561926706297	95.2469871010194	1163.11058892642	247640.587457776	-6069.80482225768	378.710301267853	100.404869161792	99.0732553364205	97065.4021881481	149956048.35984	0	61.7925080808499	320.470442594081	7569374.60034739	0.0186998274073817	319.089646025929	980.912110393583	1.97006976087607	75.6033144148375
47	65.7113314319873	117.750819089736	48.3277497827273	86.7481472409288	434.655392979931	253736.843914921	1	18.4116609262006	60.8930296726309	4230.51777975237	0.395317071928142	30.1138944099298	115.896023474406	3.44900955613205	8.03140905314058	19.4197724058631	29.2101489064904	41.9486868598834	46.5521604264047	50.4895695591857	57.0615255722099	62.7165090987039	68.0648917761799	73.6215864982907	76.6660547902369	80.0164217105507	88.7565608690324	95.6706232374885	106.464945657719	23.1927139521522	59.2692026655788	92.2678920286056	1435.77874620182	253736.843914921	-4252.2677471325	559.650891979796	90.2670416913311	158.066041055021	78869.3485842923	542136914.373367	0	86.525270109333	522.556717040462	9622077.40183784	0.0198021954056528	342.040230374526	1844.07903594758	0.86113426413969	50.8434307223583
48	70.8666533095191	125.693680455996	49.4830817968931	88.2661018847442	449.583556030643	253276.494609285	1	19.391107147649	62.3945422170847	4438.23449503029	0.407377724328388	31.872432362977	119.485223461173	3.38821302725969	7.6530334670563	18.3651033944649	28.0870904676908	42.0718849536135	47.2293471951839	51.591694312651	58.8029820839798	64.8171781218117	70.3912505855813	76.0455153510393	79.1017792953332	82.4996812482744	91.3764999528668	98.4137692185081	109.552616886029	24.346885054653	62.2680950371868	94.204673047033	1531.57328699991	253276.494609285	-4951.21589798206	626.265667991251	85.9142150411262	125.207276967623	67454.6330059187	118863702.363487	0	75.8424169507433	545.155596550727	9782390.64754674	0.0197269837732091	309.610280293784	1561.56143298102	0.392007709609794	50.2336605887162
49	68.4990890969547	121.249762058212	48.8846827024375	86.8418189536521	561.503615399648	256952.972235753	1	18.6750910149629	61.8092653308911	4243.25824040057	0.399175002425546	30.5111986998518	116.423173496936	3.43034613873316	8.04098055122569	19.276870931526	28.8697732601531	42.4205571685159	47.3309885983852	51.5239592082563	58.4278707956635	64.185581772123	69.4806534960046	74.8947108950315	77.8421873422466	81.1125137720233	89.692188663269	96.5234772880543	107.215601228564	23.5208498331958	61.3032437849091	93.0521226683188	1219.09566488066	256952.972235753	-4623.62611801559	634.965740219581	97.6703309729451	155.056662510591	83431.9232329716	112703056.287483	0	62.4209783729382	422.872959656072	7038202.62683822	0.0200363069410617	268.525176795402	1258.03610847393	0.873532528911852	53.7346041202166
50	79.3819318437082	135.792673961152	52.1275674848013	89.3858504924839	446.692714951292	253877.390429812	1	22.6592660690298	72.5544102515504	5687.39633400179	0.412449756495634	36.9757916085831	134.47874127448	3.39559491822055	7.33675674657157	19.0219099140006	30.9988983467477	48.8614244040054	55.3745428405776	60.8412811998944	69.5616565954122	76.6582489827415	82.9130420061887	89.0527360163173	92.3503350242326	95.9647460406851	105.268775511666	112.719970708375	124.346825526777	28.4709106547687	67.6030740256333	94.7261687187782	1181.04488672454	253877.390429812	-6222.10917139542	644.4165505042	82.4435167838474	119.541798706695	61397.9574606934	136622988.17617	0	59.6213088591091	423.253887051508	9428376.31102546	0.0200436441063755	292.494229196024	1128.97936733441	0.960281492166336	64.2996009181891
51	66.3181157171087	124.449727630379	45.9540516127266	86.3483819191061	386.850906095552	255219.295136026	1	29.4321468157505	67.4587361963937	5364.88579148217	0.557709563803005	52.5608699044607	152.53011626757	3.37328375830497	5.76257460272617	12.9431772403057	20.9190765970125	34.3107062868117	40.4039899896023	46.1789909097054	56.708497983802	66.6622015669242	76.5746009874619	87.1777854771626	92.9648584041926	99.338739504425	114.909700063468	125.726445230294	140.648119637913	35.623016502871	54.3727433925214	89.704483297966	1737.04122011542	255219.295136026	-4331.77435655072	802.522962411113	113.722346635564	194.974410802664	42382.2323014854	148888879.840355	0	207.21711439997	814.204702267526	22612428.6069184	0.042372417684189	933.733175254081	3401.95803184316	0.185980255837745	21.8897777060231
52	69.2943161027604	125.909251038293	48.707894522736	88.3506711488352	445.599659863946	247441.521591295	1	26.7020790597202	73.0643657112316	6100.04651061559	0.471243624828454	45.6014879953695	150.175430036491	3.35864093748739	6.75891260855946	17.7019005140371	28.338852207582	44.0841062817189	50.391966860621	56.0926596031267	65.9568797847277	74.5239884734194	82.6921769252078	91.2997395694762	95.9934558281482	101.213477147351	114.474039532384	124.490827277014	138.788936620179	33.0665348606505	58.8179375857003	93.1924238895649	1312.51037062224	247441.521591295	-4732.40792804652	440.27215982545	91.9348122409201	83.3005962479356	81653.0393876394	116106202.107399	0	184.390219736914	761.644973830988	20739694.8935096	0.0316033923203284	831.052194876005	3143.35672832415	0.29347796311229	39.1662794808197
53	67.0318981245562	118.078442707151	47.5878302886086	83.9920597330766	593.884660421546	256069.062133646	1	22.5653369351261	67.6414477073294	5012.79527849618	0.436149120977168	38.5641094855659	128.454569330249	3.52160234649743	8.02557603136177	19.0553752687025	28.7006212788757	43.1072515112294	48.9580959832123	54.1061390863354	62.8108570802114	70.2478953168093	77.063112039499	83.9188353229939	87.5222094072966	91.4599725744509	101.356388813725	108.694739799008	119.544098216791	27.8877525980839	57.9587175720322	87.9182843801425	1363.94724501758	256069.062133646	-4426.24346805632	755.202764381789	114.349830004662	244.273712892548	77695.5715913953	129940327.679604	0	83.3385568319639	437.429830552805	8943926.99110933	0.027122947122268	366.225718420045	1735.62058526473	2.47632030225916	79.0200370098037
54	65.4104641635402	116.175755208852	48.6641235092059	86.2698116821497	668.08843537415	241146.408163265	1	18.0217306111135	65.6889819320367	4604.37299615007	0.359371088419844	30.0728728868523	114.061266944522	3.74772685806767	10.6976537420636	25.1402783069481	35.2654248111102	47.1256424894138	51.5993126428046	55.5067251685525	62.1603231981498	67.9525733934779	73.4295009107006	78.6622311922969	81.6721885382724	84.6181823445015	92.5304203292951	98.6200619781909	106.698826705517	22.6079737831946	59.925093462678	89.4541027886527	1518	241146.408163265	-4213.11835792623	434.0371723852	103.319435045333	181.416936495014	89515.7404785043	21731.588508606	0	54.0919065791797	289.330648882623	6144949.34311353	0.0172849842088672	211.427132886861	1520.91492825793	6.43776836046521	116.118666954947
55	77.843515861762	132.870907635756	51.217420175042	87.1368290180332	808	253197.450704225	1	30.9340112399607	86.5280468184064	7916.09244756024	0.468951643492694	51.4893401150412	169.459862328471	3.2971553981584	4.79694319778765	15.2766488460308	30.0170770251135	53.2335333824158	61.8157499608859	69.4860818822619	81.8918342679879	91.352046514341	99.9478750184108	108.779986296461	113.305090953487	118.559356456631	132.339718778368	142.823768794816	157.779426932895	38.623966190177	62.8104579325573	92.3129381708136	1346.77464788732	253197.450704225	-5981.76944585862	334.135980992247	60.070160218459	69.3887532659091	0	159762058.050392	0	63.7021043877214	428.989561351914	14706986.2494163	0.020962451624529	401.963333458817	1509.86367778606	0.000667170467764322	8.0921304409821
56	55.8273499806722	105.576281150182	45.5069896777471	86.2262790997823	139	261090	1	13.2550417085489	50.3569101889928	2772.40883424124	0.362333332809309	18.9115501344204	107.516395807266	3.36263544360797	7.82449581722418	21.9433146417141	29.1858561535676	37.5706768035889	40.4356331427892	42.843693892161	47.3496604760488	50.6550228595734	53.7524268627167	56.8894334634145	59.3471872806549	62.2468357086182	71.3273232777913	81.6458451747894	94.9360474745433	17.972216685613	54.149510761102	93.6383709907532	102	261090	-3060.86565588379	158.279090088032	102.329766822681	93.9935699230082	0	0	0	44.8701655232863	236.590430458952	2770989.91740963	0.0175732802385182	92.015977772168	2455.18838383422	0.0243182190793672	21.1335558554448
57	65.5738471263164	112.536346435547	50.8750728400978	87.1293511261811	525	264841.027027027	1	15.4017796903043	51.0434539382522	2662.3888351774	0.387381082451021	24.7557971541946	96.3596489365036	3.32481892688854	5.96622972230653	13.9118594543354	22.3270243502952	34.7573959247486	39.2739080738377	43.2110772003999	49.3020527556136	53.9938066327894	58.0920351904792	61.988274290755	64.0296988616119	66.4059176573882	73.4975052910882	79.5865835241369	88.3418659519505	19.4713053058934	63.2138703835977	95.6214381037532	958	264841.027027027	-4234.35557981919	48.892613775557	29.861132036222	14.0437707283354	0	122874.837097168	0	15.0754062305021	56.9546452309228	604873.698431198	0.00831365238836115	85.2055782980141	408.878224753103	0.00316614374634838	4.16453553708569
58	58.6461922345536	102.375542522816	41.615220075243	72.9242193457786	359.910112359551	249302.483146067	1	18.1914167806004	57.2722022453051	3600.35639637567	0.431529215547476	30.8906113699581	104.361247373431	3.31922022144446	5.53868087222067	16.4371191705211	25.993487690272	38.2603642377961	42.6349338145738	46.6495606068815	53.5639213604873	59.5705901692423	65.0571405325043	70.7059641527326	73.525538080194	76.6481943237648	84.408560592137	89.8768323405405	97.7816484429863	22.5927415054836	52.9027014153727	78.6584213449714	1209.85393258427	249302.483146067	-3380.72967137767	975.584433359893	195.603293194919	355.050390825383	1228.93574043681	81304028.1148834	0	25.2355855116758	320.251246348539	3464302.56547893	0.0226910295784956	144.788528726755	364.192591112002	0.0109078274810539	15.9143890992392
59	61.5014438393295	114.945730333431	49.7842363602372	93.1870282719212	388.356105433029	242573.327419355	1	13.6065887635754	48.9104399393964	2609.36546503505	0.361660913746524	22.9887210240928	91.4673556174001	3.77751483853145	10.2770064587234	20.0194216616692	26.5544582751489	34.6650411041834	37.7032085034155	40.4301153149656	45.1952009780433	49.6007859112114	53.8498496855459	58.3075530575168	60.6919291834677	63.2941316450796	70.1650871635765	75.2722708589287	83.5719852283437	16.979889989412	57.783035501998	95.9521495562728	1212.69247311828	242573.327419355	-3720.92615048288	255.258653519804	51.8637108259859	78.0556275645122	27081.5956203353	13566139.4159088	0	49.7687026754982	217.13432996975	2637095.46059356	0.0200155136885611	182.553781466321	973.097054225085	3.20947860374777	60.6466993731946
60	68.8712935825872	120.016612706088	51.9014985893188	90.6812277007112	484.871923098294	244697.389466081	1	16.1847045249002	61.3592793437479	4075.3972386841	0.353898611055281	26.3090971875134	106.121212098551	3.53050041129009	9.82141434840986	23.0646917841162	33.0119654417714	45.2009883087286	49.3899750869018	52.9428312890403	58.8665585778569	63.9044516393758	68.5491818939555	73.2210140006265	75.6990719748124	78.3708408037168	85.0195773614964	90.0803548580898	98.075039861732	20.5153152989946	63.7279949491306	95.2562767761377	1500.46247013723	112047.25573643	-4674.38378615633	309.853059668601	68.6584755937047	107.772265733567	73613.0299373641	918974743.777534	0	49.3605728610568	310.436077100005	5108509.70682162	0.017972143045907	198.637551487989	884.127692268796	2.18460584045459	90.5367267996573
61	72.2663451895956	123.054449634949	53.0918859892736	90.6567706015788	472.939712316923	279003.225580422	1	16.896886644223	72.0089337391176	5502.93361770061	0.325353085098072	26.1968733545091	118.687463512183	3.4526595641716	10.8439685639801	29.3369423953212	42.1106760725457	56.1452924616602	60.6542967255084	64.3700632470917	70.3757129879557	75.3511762097275	79.8952737504831	84.4306325063848	86.8511699777945	89.4977384675773	96.2255445997278	101.477506780096	110.085524209995	22.0000286138511	66.6213319258407	96.3631828979727	1638.51260196612	50908.9532786028	-5150.15830187219	253.001836916439	59.2091243560521	80.0717871722973	86511.5855654895	18192015984.6562	0	35.3923673177592	317.64707945598	6188420.42074896	0.0158263608923837	150.32762970839	580.583198561217	1.69392982671654	129.747808576623
62	77.8855677962737	128.080614936749	53.2590282167668	87.7804248494559	609.378342117873	247186.571366948	1	21.3741050991772	77.7460347082626	6394.11989678531	0.372808809497499	32.6573055253873	132.769977424317	3.1653752778966	7.08436304983118	21.5532268267551	36.9583196517006	57.5292671811142	63.9112277773475	68.9373721149721	76.6915706408673	82.8687963332264	88.3503288933379	93.7298199459968	96.5685333782361	99.6515269521281	107.475319367154	113.597568091256	123.587454029296	27.6138095219785	68.54606114753	93.7182765331553	1536.59576303681	130197.436349693	-5988.27610315168	541.315036411375	96.7450082598239	162.599342751674	92335.0046291633	877793690.716629	0	41.5306757618554	349.673983926944	8054208.32965241	0.0155438665378138	211.593708397408	563.182982828886	1.35242294068638	58.3094094384976
63	63.4161340024944	115.411602851702	47.0058366780836	85.9203692655274	446.806680570506	256355.224400578	1	17.0182777726226	57.9733523283913	3939.3456541804	0.400068796345556	27.7544582287257	111.293549698235	3.42260178406974	8.10658305727265	19.5830198396618	28.9118018398714	40.6147600562418	44.7022001231154	48.1954163057833	54.1591920164513	59.3764711424037	64.3634550499845	69.5709870161059	72.4566582225858	75.6710581755908	84.1229722873226	90.8617198498443	101.625908507894	21.5412319957955	57.4466307546318	92.1103821295947	1153.94437905639	175372.663247806	-3958.18991781983	662.804569294552	82.7919414751213	182.971059983582	74658.9951558544	595078622.760376	0	56.4961338225073	578.436073988606	8998575.94387871	0.0197102251476711	214.236412018405	1368.53936837087	0.559494346272343	51.7651744794802
64	69.4078795922846	122.973240243899	49.4916493971795	88.225027590937	541.618205733297	256350.11181206	1	18.2166141761107	63.7868756766253	4605.45970893892	0.382819711352022	28.9636507484416	118.345054834488	3.3678089981471	7.76262276688042	20.1737248528784	31.3342840368556	45.6593735339204	50.4238215995117	54.3702045669081	60.8255621539577	66.2476575878237	71.2984294996919	76.5058726654655	79.3874722154566	82.586342641209	91.020650508391	97.7617895165615	108.521757969464	23.2664775888343	62.1387892760759	94.9448407551796	1256.41129344377	256350.11181206	-4748.04586990479	553.188743761672	76.1537770900504	106.744910873467	72093.6961999451	524984319.09977	0	55.6496374857515	536.694200353677	9623030.02313006	0.0153847330235687	216.776289397817	1184.67439640508	0.356595901942338	44.5669927363061
65	65.6172290150559	119.366412321604	47.4045214600037	86.7221412948966	423.27340737313	260549.570557827	1	18.126050235754	60.8011617508579	4340.79886634732	0.406741563212645	29.1229803101736	116.57973565747	3.42851469031308	7.46970919596635	18.7016387485205	29.3137356002669	42.643221977546	47.0983175944421	50.8029377784785	57.0192132520047	62.467897349969	67.6628706961647	73.1664855030067	76.2212970257725	79.6386388906422	88.566138535938	95.6509308151676	106.795898732925	23.0232163788442	58.9054654894507	93.6256174293623	1127.7172286089	260549.570557827	-4240.00351459923	558.03214451358	74.9832365494481	114.231179664815	66641.7010466499	86932060.6749268	0	62.3380043375292	644.017596093328	10545889.1965642	0.0186871845576669	230.219525062548	1380.10543728879	1.32149685610943	44.1142133252883
66	67.7808435003735	124.562861974164	48.3473424086673	89.021220475844	524.058522611009	199195.136745138	1	19.9420816034963	70.8180943361202	5544.10906511863	0.365356929388237	32.6746871564625	130.350576419108	3.53692045089776	10.4991850528405	25.5757789444899	36.6786058232631	50.5355403031395	55.399973804509	59.5430884553564	66.547457432332	72.7028375651966	78.6019711099115	84.7288465480355	88.0746599896293	91.7997880769728	101.323423933422	108.755279606221	120.283440240647	25.1764292477829	59.757757989655	95.3679463647161	1060.25670419652	199195.136745138	-4526.46190212176	478.708648391552	60.0980449392309	93.6700810582952	84891.6155642589	10331170329.4143	0	80.2337947999336	528.906579719001	12302229.8911335	0.0166263143029813	318.662852278438	1401.451239655	1.85927673753281	69.2291921071184
67	59.5826989850397	116.761220767709	44.9133773910063	88.2773901011782	575.420693020986	245756.829673011	1	17.4317942357983	54.5299433582058	3468.98132608325	0.423433528492194	28.6264771740282	113.754488986431	3.41805012276139	7.75426418296066	18.0019737528033	26.1025511487744	36.5449766807873	40.2525934656403	43.4940129024567	49.1590674946284	54.382079050214	59.6815265049988	65.5124537350202	68.8790700567124	72.644594865057	82.7201022571212	90.801934768189	103.294419869031	21.9631200235841	54.5998322238801	95.4970226464707	1486.79843826257	245756.829673011	-3490.51531935682	230.285399117929	58.6469998091609	69.3902378919793	53579.1348768258	3324021039.20719	0	57.0940383716688	495.466603434109	9659495.78352457	0.0164176730325259	240.606420772602	1173.22867102029	0.365138637554491	40.7834274702506
68	68.8839379740125	128.778172543941	46.6446446749863	87.4237767213294	436.45788336933	276579.62062509	1	27.5514934279296	73.0561939327686	6235.01943525717	0.49115421244936	47.9780784653223	151.431959203593	3.41116047873889	6.86076508470799	16.9169333174441	27.0159505623382	42.8182491410385	49.1903548667157	54.8867691676829	64.9907990399242	74.1806263032194	83.0539941703245	92.2022909555623	97.1684320466449	102.594600417884	116.088369813172	126.067917169145	140.403188604074	33.723843306127	56.3671179718815	91.8349672432473	1418.87699841567	276579.62062509	-4676.11297283359	943.414313675315	97.7383864648086	189.55859281836	58521.9331793932	23667148349.6377	0	153.436231239133	897.811963314881	21503433.2578352	0.026519671329378	681.759905104819	2409.3326271748	0.86140798349672	40.0031242596597
69	75.0871434268292	139.437826229967	48.5013748381018	90.368920838495	531.794407689427	258076.022974154	1	31.1790043964176	81.855317328095	7334.48081586278	0.48719129760229	54.4022596809715	168.763003818104	3.35481913930126	6.93118555153751	17.7413904304912	29.0423302976718	47.3879459009053	54.9440433783453	61.5736577510536	73.1793276788233	83.4641815945962	93.4157711916283	103.749382114541	109.346303388262	115.421197050564	130.404708383026	141.311838993554	156.872586123252	38.0871221293729	59.5401627195508	94.4937103237905	1128.14196528905	258076.022974154	-5562.99196457439	534.424625863416	71.3087401543485	87.8893794339765	81064.4049918192	104185515.529007	0	117.540540061409	634.187840979652	18466031.9915106	0.0236292161111637	585.244475418746	1491.73514081039	0.189237372646447	37.4116202505297
70	73.6359084483113	137.830379309798	48.6967446092162	91.3054195431421	730.237844109271	242360.207216712	1	32.035730286524	84.8092059345531	7990.29709352515	0.492443574355464	55.9745376067817	174.11824617086	3.40064902953594	7.75509761609365	19.9433737945446	31.4613284718314	49.6456746992669	56.9774883072143	63.5726065198991	75.3461952206454	86.0119421101743	96.3584651067605	107.132313859943	112.952025963903	119.290847876827	135.018227235505	146.411619796962	162.228335432876	39.1618350462261	58.2948093750377	94.6421352403781	1685.7070056974	242360.207216712	-5348.61110455977	571.550411424658	72.1133653001452	73.5139381816825	49348.4090983582	573612612.846695	0	138.585618278054	797.695682275711	24808336.9243004	0.0322498306995405	696.563875985598	1761.43937486325	0.571394132927972	58.6974557838377
71	67.853553700333	124.11212911255	48.1585926892266	88.2866197406166	492.74210954999	239003.356401384	1	34.4466394260753	79.9716950654741	7104.33372782902	0.551522613511948	62.1024497108063	170.410536661814	3.30647052705452	5.79020167854279	13.7620728465907	22.4759956797247	40.1691438842155	48.598275534058	56.2524440545015	69.8856714975802	82.0396467271852	93.4065739514991	104.76023911304	110.700724210803	117.111191414049	132.525652665896	143.455918069723	158.864941065311	41.3933172375904	56.550805826537	91.7337395354344	2155.3632200285	239003.356401384	-4536.25119606365	431.005674025555	96.2216339060706	117.106648515386	61171.5306214101	1723844677.68287	0	159.029844352041	708.86171618385	19166788.3914472	0.0394871544420423	892.589306221388	1385.73362432981	0.229166349493308	20.3798961588653
72	67.3558929895915	134.097276936803	46.0878268552139	91.8533692341898	507.231761565836	262581.501445408	1	27.1575672834323	73.6353183067293	6021.39905416864	0.462205725774411	46.6303269632504	158.240054381856	3.22981791279825	8.04871155506206	20.5634624529265	30.751564504291	44.572662664823	49.975524325473	54.862133742121	63.7802134894095	72.4370253203258	81.3420044979785	91.120443174461	96.6058515326458	102.684275994016	118.283654907902	129.858186056329	146.332754991042	33.434562309705	55.3073217632878	96.8517578636935	757.404936624416	262581.501445408	-4469.46042743571	452.440834976656	51.692989520936	42.4489932488523	35653.8359662919	11758139.8279419	0	136.166620556301	599.238952035299	15273258.4725648	0.0175428165328894	615.81717026522	2106.71308495042	1.29748181445033	44.7858553509526
73	67.4841407029611	127.797719502523	47.3674841538428	89.7729477131156	582.45796920516	252555.940894901	1	27.705838809326	73.4529418163319	6087.96818823923	0.487367117649931	47.4197842500708	156.803020216101	3.3266105508457	6.07185939933705	16.6667154826681	27.5824305729365	43.5791653245098	49.7340630969942	55.2584127348742	64.9590882317209	73.819146514063	82.5347494716823	91.8769951720143	97.1538467232568	102.956612608013	117.706999681296	128.778601693462	144.669621592828	34.2616089000166	56.5876705574568	94.460668174831	1287.1383975026	252555.940894901	-4486.6251057141	516.033394095641	72.080723922988	73.0376454603374	43714.7696649562	206592744.091408	0	141.58955837914	692.633526765784	18995951.6356579	0.0295179046740939	665.833600202945	2141.18980019265	0.0875089780779614	19.432827078183
74	63.4892402507799	122.923565273328	45.6234807679471	88.4036749253893	449.076793721973	253423.272421525	1	27.0347323858684	71.4705555107561	5689.9605713093	0.480727074200062	46.1721053585878	153.031583608533	3.33988391016631	6.28083335391075	16.645469297609	27.2188148232586	42.5053729150327	48.3471592116784	53.5161557077292	62.7516731809608	71.3328748462981	80.0488754195483	89.4075593809376	94.5192647659191	100.305116166983	114.825711513314	125.815687266166	141.411254683952	33.3463921846296	54.1489588016886	93.7990024913052	1375.03195067265	253423.272421525	-3967.39438737047	367.569627339913	70.7948873577884	77.9215321741767	56712.3074435314	157869046.673553	0	131.166578693011	581.920266293221	14681600.3274997	0.0223228654711402	617.38719022107	1812.21459291538	0.0304007606941621	14.1456528609022
75	61.7614772588697	119.309436289322	45.7149684299901	88.4752226829805	633.110144927536	263751.617280371	1	26.8944039072428	69.675895286111	5297.7177287162	0.479546013579019	47.6776979127875	145.736186283296	3.35596254045426	6.89486897734844	16.5700846279003	25.4562274085919	39.6661817229081	45.6805300021317	51.218369224169	61.2084229063663	70.307434775512	79.1095166384707	88.4009365431293	93.3582283547043	98.7555262202558	112.143387011702	121.933693501181	135.44932599011	32.6752425867359	54.4528226224745	95.5287110518635	909.841113366193	263751.617280371	-3752.71859593901	111.934263505414	49.5636972813918	27.8804428365256	57331.292215921	8883317.0967865	0	104.888830904982	442.987344795092	10291719.925078	0.0172779997449124	531.855545662333	1137.92659846035	0.0414664996564102	17.0578769290128
76	61.7428361505151	120.560211698373	47.4034465698607	92.4700261302203	131	831555.960159363	1	30.2246166757378	71.6314977516691	5554.39845753154	0.518134263288452	53.2381620483094	161.89919834213	3.32575099116778	5.7872195224838	14.6354398784409	23.2271162428229	37.9593940655074	44.2089131951807	50.1277748389073	60.6435393717184	70.6262150494701	81.0428406080877	91.740644812109	97.4470794495358	103.908873387067	120.74097077875	132.926624434878	149.087874484727	36.7188760787842	54.2661299078588	95.8986530379945	1426	831555.960159363	-3750.43497975884	112.768865577716	66.0773403758267	29.5076050372645	0	0.20556640625	0	146.983973967045	423.326987384161	9717997.75856476	0.0217783774499483	704.694786172187	1719.27955870947	0.00753380844450113	5.42217083921549
77	75.2996489632322	146.251366356319	47.1553728513086	91.6118376232004	165.099427753934	247547.456887299	1	30.9409165433566	86.5900537784283	8191.37144246884	0.459143971303921	53.4905739424267	178.326285585734	3.41815309609838	9.39693892484061	23.866437921797	36.0672614171808	53.2291087983119	59.8390685344212	65.801270425213	76.5307593412177	86.5078836814662	96.4626732421902	107.334792052527	113.329643440588	119.922036568466	136.723519582868	149.075684251598	166.424846080036	38.0878772179428	58.6482345038535	95.7116412870786	1571.91663685152	247547.456887299	-5594.73748502276	431.610299723514	46.1413267576645	57.058833959376	12951.0723744937	466158485.517548	0	113.765370727814	693.534029117739	22167306.1748587	0.0190241841377485	521.617863487725	1834.02814346429	0.337957452279969	72.8782105378452
78	76.1640532162461	143.692798912679	47.297577239792	89.4511748598432	671.356571133488	226360.912583806	1	31.8753418189585	87.3382381800218	8335.68036907631	0.468544068772686	54.3498462180983	180.914857593377	3.34260332719637	7.18208885942924	20.6605222865194	34.5820437035283	53.5567073151277	60.5182577026696	66.7189061314621	77.7471701744723	87.8094591099679	97.9991012563897	108.879164226526	114.868104365881	121.450967801238	138.079263936988	150.449201292694	168.14127221828	39.3862320346399	58.7702307453347	94.4913065476538	866.812274368231	226360.912583806	-5724.79894911092	548.722721096459	71.7512107591115	100.78103055138	57236.9647754362	2838894222.05347	0	131.433418453827	707.712520686091	23863089.2749004	0.0183491621689474	643.740722637267	2043.32127387676	0.147570190315944	46.4277633356437
79	64.8304657214803	120.720953326936	47.7959983067165	89.1439429996601	581.260228105054	234420.353913771	1	34.6604316051209	83.3227272956328	7879.25707577687	0.542470447961576	60.8300615172348	180.58957116042	3.18549477805408	6.01247545338237	15.8488106975368	26.8716372765221	45.0932146634941	52.6571450378682	59.5505157917202	72.0420966226219	83.6174196427764	95.0257486117191	106.974481337936	113.487207334378	120.546572291836	137.980343359093	150.521742239813	167.604517912555	42.2125467640828	54.7681365655575	91.7803346176634	533.913352867309	234420.353913771	-4138.15881994255	437.628718536247	100.762034074349	124.603937511183	53447.1045111125	110213379.503044	0	212.015637541008	936.580191794471	28983262.7001836	0.041316800002984	1095.86249974063	2527.96531990541	1.04057989887144	29.3772104926796
80	58.8565056851802	121.470328556672	42.893499435056	88.8292987716714	345.826972010178	262969.979643766	1	27.5447028077589	65.8050843692615	4739.64361340634	0.517353180293515	47.1399051870099	153.482017643276	3.33657506404032	6.39131476678921	15.2839859951543	23.7265412121935	36.1217562976381	41.2891940027096	45.9098658719439	54.4233071979979	62.8154987014887	72.122566373597	82.4288002334478	88.4290967557873	95.2571541201371	112.46827239602	124.798424669804	141.158428910428	33.7308865418568	50.3944159985802	94.7869002752328	958	262969.979643766	-3405.23175578447	263.146166771923	64.2027404137923	66.2523723762797	55844.5705702206	4859474.59500122	0	135.229017288038	409.334484560724	8449459.84196423	0.0213553843850644	621.801653240745	1850.94851989655	0.0227929360838104	10.8074850776867
81	84.0107498309192	155.206338156672	49.7934215958504	92.3820009932798	88	242452.368106618	1	44.7672543310944	126.77033610379	17674.0928509681	0.456656157956733	79.091402915909	236.665083795786	3.51021861219231	12.3807701719377	32.8675841384513	50.8594777874429	77.5843798176331	88.5821973422871	98.4478235439781	115.671790566734	130.976291540572	145.585957961924	160.127240581548	167.673600084641	175.678780688959	194.344516755903	207.107386026312	224.54618699761	54.2956342762884	60.1348828861819	95.3500945760923	167	242452.368106618	-6973.79533732236	527.374913107938	75.0214890478869	56.0283418621475	0	56537709.2859116	0	197.882433272844	1603.37473510027	99766729.2037656	0.0235934155324398	1048.14077223758	2082.78066665443	1.90030312418172	183.880113172412
82	76.2290102850606	146.934199198073	47.1896583906166	91.166980268268	438.78089512358	247027.827179715	1	37.1632980385603	96.333703801195	10387.2349055336	0.485783162490329	66.5399021742819	196.186620954941	3.43584610855876	9.62723253959014	23.9089015784319	36.1745859797103	55.0591509306134	63.0105019784483	70.5015162363171	84.1848623869258	96.9844412992433	109.594411278429	122.553279651866	129.550405078935	136.981393235434	154.868746990835	167.353205254918	184.320859041078	44.8486329430045	57.0160362417163	94.8355682354381	1310.2762455516	247027.827179715	-5734.63299875481	642.475809247819	74.7659677763641	94.1615659214294	93965.3053664666	103410755.082458	0	201.714046614075	1107.05241747718	47661568.7420449	0.0231406490008998	985.40462982624	2492.39087905527	0.91756697463039	74.46924711935
83	60.4373909038759	122.550541117775	43.6024052364527	88.4681431335274	32.2686322686323	261926.562653563	1	29.1595184976795	68.7581920291829	5086.93095239222	0.518069164459819	51.44438444953	157.388224622834	3.34308910633481	5.86035786399482	14.5419695698561	23.3323738885453	36.65786946845	42.2595148951572	47.4132038041473	57.1247721134298	66.6322431861134	76.5821294518986	87.5333495514984	93.7038998404651	100.382528383941	117.229516562041	129.409705762684	145.898570009961	35.456933185568	52.0477667104798	95.4972486316328	457	261926.562653563	-3592.24082836403	116.938890516611	46.5015357389434	23.8480789984042	0.927836704249557	2827984.06179047	0	148.071701833564	359.241981270231	8143651.78432326	0.0204021420193901	752.426911538198	1364.56161161607	0.0232538247191112	7.84845234496137
84	64.575291551126	129.366145304087	46.9039735845617	94.0133581213049	705	240221.040540541	1	28.1592764532244	96.6904974705464	9633.68690145201	0.3669559460234	47.2983573784699	183.228604662096	3.6225043271039	16.5126173167615	39.0979775415884	52.3984191172832	67.9236437668671	73.4986289333653	78.4362468307083	87.3196878459002	95.73574911066	104.662265834293	114.821218315331	120.79698724489	127.313232751795	143.355647710852	154.840931021201	170.855275788178	35.1340780979878	54.9999296910054	97.2046116906243	1685	240221.040540541	-4105.3929873618	97.9689664924772	38.1182011451097	27.2023656681904	0	1810194.93079376	0	76.3281271744415	284.634600350266	11011338.8074426	0.00861768781500283	363.379524634862	1042.01330627574	0.770849990526171	123.213370262694
85	76.1859814353061	145.685963141196	47.590751682267	90.9416277670499	683.458412871557	248693.306277056	1	35.1155027873588	94.9512348980099	9951.41751994909	0.472822538077089	61.3594078629306	194.700422605911	3.42738446935173	8.90732578978394	24.1178338236752	37.5114171191469	56.7051485361475	64.3984328500636	71.3731477451531	83.8847478775235	95.3951668508383	106.859546477402	119.053439411508	125.757841765623	132.982648582944	150.962032456419	163.887646129121	181.652580606989	42.9807172625354	57.9102845397088	94.9760744566525	1539.39529220779	248693.306277056	-5728.11778582551	567.097869214802	66.869213146625	81.4979275385376	18682.6731409771	134675056.261169	0	172.731788488653	935.680511292041	37191425.9088811	0.0219755521884254	829.645154132782	2691.81250917836	1.28958534002604	74.1574105998096
86	58.8218690641503	116.518237402116	44.3637651204072	87.8539545752065	21.4430590191189	264224.597672485	1	24.8998728504007	68.8143828757485	5239.34100774225	0.464867082010283	42.1656578306545	148.651815444553	3.38524372341825	7.57206699973033	19.6693268511955	29.5940232623743	42.5785314840569	47.4579161987241	51.8392213843608	59.7973045537795	67.4465334544257	75.4197364372704	84.431996649142	89.6235746944932	95.2816934094068	110.023708456869	121.109608666855	136.954373412794	30.851663808672	51.359075731371	91.7484742142415	1439.10556940981	264224.597672485	-3401.19041113589	414.089879270225	79.6364814183623	152.916473796025	0.863549079642212	9291283.60870361	0	94.3903700361074	503.921717172138	11117618.3280684	0.0180073133744234	405.524211969573	1827.39754364815	0.185461986001805	40.2684174274915
87	16.5189438760281	38.9690996706486	14.3361439406872	33.7600626498461	703	265071	1	16.1819310039282	25.4515562653542	890.713261341564	0.76453123986721	27.7788812220097	84.8881312012672	3.29654376208782	3.6300750374794	4.60125625133514	5.57903125882149	7.65234994888306	8.92453131079674	10.6609437465668	16.0532189309597	20.6929688453674	29.5631686449051	34.324550151825	36.703444480896	39.6601809263229	49.534643471241	63.2211627960205	79.2492560148239	20.1459000706673	13.6868622899055	33.7419560849667	1694	265071	-256.356562903337	777.921631048225	70.9039064669066	509.072796507771	0	0	0	148.504940118394	242.931545013075	1021428.48366753	0.0659610089385935	756.987822690375	1791.7046278427	0.000421744598829932	0.0952115178935493
88	38.4545993804932	71.2775497436523	30.4790000915527	56.5084018707275	511.666666666667	265180.5	1	14.769199848175	39.2327003479004	1570.69148023802	0.434799998998642	29.7699499130249	80.70094871521	3.28604996204376	4.3197500705719	10.8833498954773	15.3787999153137	21.6887998580933	23.9708499908447	27.051399230957	35.3404998779297	40.8393516540527	45.9883003234863	51.4904518127441	53.7408008575439	55.5889492034912	60.2790489196777	65.761999130249	72.3243999481201	17.3410000801086	35.7765502929688	58.3240489959717	1870	265180.5	-1440.30161413373	87.8091047576163	20.5363061070093	79.587839877935	63456.8888888889	6.25	0	15.4323231252877	31.4867036498763	193857.93862762	0.0025401588800813	76.451406276793	404.856648312943	9.30231500717582e-06	0.0526932590678939
89	27.1851997375488	57.1130981445312	24.9741992950439	52.4679985046387	513	261110	1	12.4584999084473	17.4610004425049	304.886536453156	0.870700001716614	21.4428997039795	77.1874008178711	3.2836000919342	3.36209988594055	3.76379990577698	4.22550010681152	5.27129983901978	5.89079999923706	6.63360023498535	8.37129974365234	10.7243995666504	14.1129999160767	21.1504001617432	27.3337001800537	32.0957984924316	41.6236000061035	49.3459014892578	60.8311996459961	15.2040996551514	25.1163005828857	52.4137992858887	2857	261110	-711.849885032876	0	0	0	0	0	0	0	0	0	0	0	0	0	0
90	37.7622661590576	74.7843163808187	30.1544335683187	59.7320162455241	426.666666666667	263467	1	18.6355667114258	40.6649503707886	1724.30495373035	0.571999991933505	32.7147506078084	109.638483683268	3.30874999364217	4.27588331699371	6.99463335673014	10.4083333015442	17.956583182017	22.6192003885905	26.4457836151123	34.1597169240316	40.2891836166382	46.0662002563477	52.0551668802897	55.3339335123698	59.0889828999837	71.5484345753988	82.2561314900716	94.1189320882161	22.9354832967122	33.1156667073568	60.5226656595866	1409.83333333333	263467	-1388.22647930845	483.396879592942	42.161436006595	268.577296398816	94367.5555555555	3452711.33332825	0	12.9295137735896	70.6667650716552	499584.648355786	0.00859582463436304	43.998292796809	776.399554978991	0.00030131124878352	0.593352918501349
91	43.9623985290527	85.9158020019531	38.2910995483398	74.8324966430664	397	265007	1	14.1429004669189	29.4043998718262	864.618731822251	0.564199984073639	26.3722991943359	74.4380035400391	3.2966001033783	3.65179991722107	5.4640998840332	7.80740022659302	13.2312002182007	15.6399002075195	17.9123992919922	22.3120002746582	27.8229999542236	33.8410987854004	39.1405982971191	42.0121994018555	44.86669921875	53.1096000671387	58.0754013061523	65.3910980224609	16.5914001464844	42.1458015441895	78.9699020385742	731	265007	-1888.73008589821	0	0	0	0	0	0	0	0	0	0	0	0	0	0
92	46.4313552114699	83.9231557846069	35.5089004834493	64.4770555496216	454.6875	286929.333333333	1	21.1839666366577	52.5632887946235	3102.35732068683	0.483722226487266	40.3393667009142	106.411178588867	2.89621110757192	6.29886674963766	11.3963221336404	17.2984890109963	28.6219557656182	32.879777431488	36.9437892701891	45.3295438554552	53.4564225938585	62.2651774088542	69.7237328423394	73.2191666497125	76.9452111985948	83.8610988193088	88.4057998657227	98.2110222710504	24.9279333750407	41.0958337783813	66.6811672846476	1589.33333333333	286929.333333333	-2109.43939156222	1842.75740210068	285.788034123895	848.690881131498	85842.58984375	41489888804.2222	0	66.8894648075415	339.457991779836	5778111.1833093	0.0124456094452449	297.828589631018	868.925043685465	2.34169034682856	19.4367302229792
93	NA	NA	NA	NA	NA	NA	NA	NA	NA	NA	NA	NA	NA	NA	NA	NA	NA	NA	NA	NA	NA	NA	NA	NA	NA	NA	NA	NA	NA	NA	NA	NA	NA	NA	NA	NA	NA	NA	NA	NA	NA	NA	NA	NA	NA	NA	NA	NA	NA
94	NA	NA	NA	NA	NA	NA	NA	NA	NA	NA	NA	NA	NA	NA	NA	NA	NA	NA	NA	NA	NA	NA	NA	NA	NA	NA	NA	NA	NA	NA	NA	NA	NA	NA	NA	NA	NA	NA	NA	NA	NA	NA	NA	NA	NA	NA	NA	NA	NA
95	65.2511749267578	115.155113220215	46.1689252853394	81.7956495285034	635.1	228138	1	24.1497250795364	58.3652627468109	3732.35859537621	0.523599997162819	44.5593001842499	120.491910934448	3.34257498383522	4.48052507638931	10.018700003624	17.4093129634857	30.181162238121	36.3784247636795	41.3268376588821	51.2888751029968	61.3679876327515	69.7729370594025	77.1592502593994	80.9377255439758	84.7977132797241	93.8845615386963	100.512263298035	110.388026237488	28.6999750137329	55.5222878456116	86.5607995986938	1796.75	228138	-4192.46465439559	428.543327729174	23.7121980089278	56.4991909883529	93367.69	5162855136.25	0	32.3911429275319	325.854699871935	4783230.18149377	0.0181674483950915	204.702499970086	624.571286094604	0.00839504799516533	1.28896454227046
96	46.6745986938477	99.3348999023438	33.1475982666016	70.5462036132812	558	260171	1	31.7087001800537	45.0746002197266	2031.71958496817	0.808000028133392	62.8926010131836	128.465896606445	3.2836000919342	3.60829997062683	4.89930009841919	6.53560018539429	9.859299659729	12.2039003372192	14.7753000259399	21.2017993927002	34.5676002502441	48.056999206543	66.3238983154297	75.0964965820312	84.0630035400391	102.117897033691	113.950996398926	120.289100646973	36.4202003479004	35.6071014404297	74.386100769043	316	260171	-2131.84356453788	0	0	0	0	0	0	0	0	0	0	0	0	0	0
97	39.0268988609314	67.1654236316681	31.4864494800568	54.9420492649078	492.842105263158	266874	1	20.6419253349304	32.4084749221802	1420.64212471631	0.876424968242645	28.0051250457764	105.515926361084	3.29037499427795	3.53929996490479	4.42932492494583	5.65009993314743	7.99722510576248	12.5487501621246	19.1879503726959	24.1623756885529	27.9504249095917	31.811225771904	37.108549118042	40.5539000034332	56.2428252696991	69.4236998558044	76.9690766334534	95.6585750579834	25.5548241138458	34.3894248008728	56.4584746360779	1039.25	266874	-1484.07193584044	1610.77944551726	446.360753111247	823.131558961716	59079.3961218836	295325	0	141.875081429986	370.332877934729	2099767.82163483	0.0993962164405158	320.779034498622	1350.55787968096	0.000100821818449504	0.0655408443832641
98	NA	NA	NA	NA	NA	NA	NA	NA	NA	NA	NA	NA	NA	NA	NA	NA	NA	NA	NA	NA	NA	NA	NA	NA	NA	NA	NA	NA	NA	NA	NA	NA	NA	NA	NA	NA	NA	NA	NA	NA	NA	NA	NA	NA	NA	NA	NA	NA	NA
99	51.3731537035533	100.569712553705	38.1623785325459	74.6359197241919	547.936170212766	251507.785714286	1	20.5235250507082	48.646514245442	2732.35041606687	0.533232142882688	36.9403339454106	110.423278604235	3.35556250810623	5.88268573369299	11.3259000182152	16.6470465234348	25.4102036186627	29.5035286120006	33.05158917393	40.3771802868162	47.4723072052002	54.9406819684165	62.3039089611598	66.44386778559	70.8558086667742	82.364342212677	90.2387784549168	101.547272886549	24.713501896177	43.8896713171686	75.4236291646957	1651.23214285714	251507.785714286	-2587.82776774536	930.002083909254	87.3624446430329	334.582439622405	104641.818620794	243040825.061226	0	51.5699430844236	365.867067834884	4852025.63279909	0.0160002851578975	201.61802446474	1584.03906087619	0.0255543856381415	20.0514189546477
[truncated: 336 more columns]
